# Supplementary material for: Crystal structure of 4-{[(cyano­imino)(methyl­sulfanyl)meth­yl]amino}-1,5-dimethyl-2-phenyl-2,3-di­hydro-1H-pyrazol-3-one
Source: Acta Crystallogr E Crystallogr Commun. 2015 Jan 1;71(Pt 1):104–6. doi: 10.1107/S2056989014027601 (PMC4331913; doi:10.1107/S2056989014027601)
Supplement: Supplementary file 1 [file e-71-00104-sup1.cif]

##############################################################################
#                                                                            #
# This CIF contains the data in a paper accepted for publication in          #
# Acta Crystallographica Section E. It conforms to the requirements of       #
# Notes for Authors for Acta Crystallographica Section E, and has been       #
# peer reviewed under the auspices of the IUCr Commission on Journals.       #
#                                                                            #
# Full details of the Crystallographic Information File format               #
# are given in the paper "The Crystallographic Information File (CIF):       #
# a New Standard Archive File for Crystallography" by S. R. Hall, F. H.      #
# Allen and I. D. Brown [Acta Cryst. (1991), A47, 655-685].                  #
#                                                                            #
# The current version of the core CIF dictionary is obtainable from          #
# ftp://ftp.iucr.org/pub/cif_core.dic.                                       #
#                                                                            #
# Software is freely available for graphical display of the structure(s)     #
# in this CIF. For information consult the CIF software page                 #
# http://www.iucr.org/resources/cif/software.                                #
#                                                                            #
# This file may be used for bona fide research purposes within the           #
# scientific community so long as proper attribution is given to the journal # 
# article from which it was obtained.                                        #
#                                                                            #
##############################################################################
data_I
_database_code_depnum_ccdc_archive 'CCDC 1040102'
_audit_creation_method     SHELXL-97
_chemical_name_systematic
;\
4-{[(Cyanoimino)(methylsulfanyl)methyl]amino}-\
1,5-dimethyl-2-phenyl-2,3-dihydro-1<i>H</i>-pyrazol-3-one
;
_chemical_name_common     ?
_chemical_formula_moiety     'C14 H15 N5 O S'
_chemical_formula_sum     'C14 H15 N5 O S'
_chemical_formula_iupac     'C14 H15 N5 O S'
_chemical_formula_weight     301.37
_chemical_melting_point     ?
_symmetry_cell_setting     monoclinic
_symmetry_space_group_name_H-M     'P 21/n'
_symmetry_space_group_name_Hall     '-P 2yn'
loop_
    _symmetry_equiv_pos_as_xyz
    'x, y, z'
    '-x+1/2, y+1/2, -z+1/2'
    '-x, -y, -z'
    'x-1/2, -y-1/2, z-1/2'
_cell_length_a     7.3620(2)
_cell_length_b     11.9369(4)
_cell_length_c     16.6755(5)
_cell_angle_alpha     90.00
_cell_angle_beta     100.191(3)
_cell_angle_gamma     90.00
_cell_volume     1442.30(8)
_cell_formula_units_Z     4
_cell_measurement_reflns_used     11166
_cell_measurement_theta_min     2.8530
_cell_measurement_theta_max     30.7660
_cell_measurement_temperature     100(2)
_exptl_crystal_description     tablet
_exptl_crystal_colour     yellow
_exptl_crystal_size_max     0.40
_exptl_crystal_size_mid     0.35
_exptl_crystal_size_min     0.12
_exptl_crystal_density_diffrn     1.388
_exptl_crystal_density_meas     ?
_exptl_crystal_density_method     ?
_exptl_crystal_F_000     632
_exptl_absorpt_coefficient_mu     0.231
_exptl_absorpt_correction_type     multi-scan
_exptl_absorpt_process_details
;
(CrysAlis PRO; Agilent, 2014)
;
_exptl_absorpt_correction_T_min     0.9133
_exptl_absorpt_correction_T_max     0.9728
_exptl_special_details     ?
_diffrn_ambient_temperature     100(2)
_diffrn_radiation_type     MoK\a
_diffrn_radiation_wavelength     0.71073
_diffrn_radiation_monochromator     graphite
_diffrn_measurement_device_type     'Oxford Diffraction Xcalibur Eos'
_diffrn_measurement_method     \w-scan
_diffrn_detector_area_resol_mean     16.1419
_diffrn_reflns_number     37668
_diffrn_reflns_av_R_equivalents     0.0329
_diffrn_reflns_av_sigmaI/netI     0.0216
_diffrn_reflns_theta_min     2.48
_diffrn_reflns_theta_max     30.97
_diffrn_reflns_theta_full     30.50
_diffrn_measured_fraction_theta_max     0.950
_diffrn_measured_fraction_theta_full     0.980
_diffrn_reflns_limit_h_min     -10
_diffrn_reflns_limit_h_max     10
_diffrn_reflns_limit_k_min     -16
_diffrn_reflns_limit_k_max     17
_diffrn_reflns_limit_l_min     -23
_diffrn_reflns_limit_l_max     24
_diffrn_standards_number     0
_diffrn_standards_interval_count     .
_diffrn_standards_interval_time     .
_diffrn_standards_decay_%     ?
_refine_special_details
;
Refinement of <i>F</i>^2^ against ALL reflections. The weighted <i>R</i>-factor
<i>wR</i> and goodness of fit <i>S</i> are based on <i>F</i>^2^, conventional
<i>R</i>-factors <i>R</i> are based on <i>F</i>, with <i>F</i> set to zero for
negative <i>F</i>^2^. The threshold expression of <i>F</i>^2^ >
\s(<i>F</i>^2^) is used only for calculating <i>R</i>-factors(gt) <i>etc</i>.
and is not relevant to the choice of reflections for refinement.
<i>R</i>-factors based on <i>F</i>^2^ are statistically about twice as large
as those based on <i>F</i>, and <i>R</i>- factors based on ALL data will be
even larger.
The NH hydrogen was refined freely. Methyls were refined as idealized rigid
groups allowed to rotate but not tip. Other H were included using a riding
model starting from calculated positions.
;
_reflns_number_total     4359
_reflns_number_gt     3829
_reflns_threshold_expression     I>2\s(I)
_refine_ls_structure_factor_coef     Fsqd
_refine_ls_matrix_type     full
_refine_ls_R_factor_all     0.0397
_refine_ls_R_factor_gt     0.0333
_refine_ls_wR_factor_gt     0.0800
_refine_ls_wR_factor_ref     0.0833
_refine_ls_goodness_of_fit_ref     1.075
_refine_ls_restrained_S_all     1.075
_refine_ls_number_reflns     4359
_refine_ls_number_parameters     197
_refine_ls_number_restraints     0
_refine_ls_hydrogen_treatment     mixed
_refine_ls_weighting_scheme     calc
_refine_ls_weighting_details
         'calc w=1/[\s^2^(Fo^2^)+(0.0355P)^2^+0.5840P] where P=(Fo^2^+2Fc^2^)/3'
_atom_sites_solution_hydrogens     geom
_atom_sites_solution_primary     direct
_atom_sites_solution_secondary     difmap
_refine_ls_shift/su_max     0.001
_refine_ls_shift/su_mean     0.000
_refine_diff_density_max     0.494
_refine_diff_density_min     -0.279
_refine_ls_extinction_method     none
_refine_ls_extinction_coef     ?
loop_
    _atom_type_symbol
    _atom_type_description
    _atom_type_scat_dispersion_real
    _atom_type_scat_dispersion_imag
    _atom_type_scat_source
    'C' 'C' 0.0033 0.0016
                         'International Tables Vol C Tables 4.2.6.8 and 6.1.1.4'
    'H' 'H' 0.0000 0.0000
                         'International Tables Vol C Tables 4.2.6.8 and 6.1.1.4'
    'N' 'N' 0.0061 0.0033
                         'International Tables Vol C Tables 4.2.6.8 and 6.1.1.4'
    'O' 'O' 0.0106 0.0060
                         'International Tables Vol C Tables 4.2.6.8 and 6.1.1.4'
    'S' 'S' 0.1246 0.1234
                         'International Tables Vol C Tables 4.2.6.8 and 6.1.1.4'
_computing_data_collection
;
CrysAlis PRO (Agilent, 2014)
;
_computing_cell_refinement
;
CrysAlis PRO (Agilent, 2014)
;
_computing_data_reduction
;
CrysAlis PRO (Agilent, 2014)
;
_computing_structure_solution
;
SHELXS97 (Sheldrick, 2008)
;
_computing_structure_refinement
;
SHELXL97 (Sheldrick, 2008)
;
_computing_molecular_graphics
;
XP in SHELXTL (Sheldrick, 2008)
;
_computing_publication_material
;
SHELXL97 (Sheldrick, 2008)
;
loop_
    _atom_site_type_symbol
    _atom_site_label
    _atom_site_fract_x
    _atom_site_fract_y
    _atom_site_fract_z
    _atom_site_U_iso_or_equiv
    _atom_site_adp_type
    _atom_site_calc_flag
    _atom_site_refinement_flags
    _atom_site_occupancy
    _atom_site_symmetry_multiplicity
    _atom_site_disorder_assembly
    _atom_site_disorder_group
    S S1 0.46361(4) 0.25628(2) 0.663545(16) 0.01610(7) Uani d . 1 1 . .
    O O1 0.05702(10) 0.34546(7) 0.46766(5) 0.01656(16) Uani d . 1 1 . .
    N N1 0.48581(11) 0.34600(7) 0.40783(5) 0.01156(16) Uani d . 1 1 . .
    N N2 0.31507(11) 0.39592(7) 0.41232(5) 0.01173(16) Uani d . 1 1 . .
    N N3 0.28997(12) 0.15084(7) 0.53431(5) 0.01269(17) Uani d . 1 1 . .
    H H03 0.205(2) 0.1073(13) 0.5091(9) 0.025(4) Uiso d . 1 1 . .
    N N4 0.21528(12) 0.09469(7) 0.66041(5) 0.01476(17) Uani d . 1 1 . .
    N N5 -0.03210(14) -0.03206(8) 0.59200(6) 0.01949(19) Uani d . 1 1 . .
    C C3 0.21686(13) 0.32907(8) 0.45828(6) 0.01160(18) Uani d . 1 1 . .
    C C4 0.34313(14) 0.24011(8) 0.48763(6) 0.01152(18) Uani d . 1 1 . .
    C C5 0.50320(14) 0.25429(8) 0.45825(6) 0.01172(18) Uani d . 1 1 . .
    C C6 0.63812(14) 0.42144(9) 0.39925(7) 0.0161(2) Uani d . 1 1 . .
    H H6A 0.6430 0.4829 0.4385 0.024 Uiso calc R 1 1 . .
    H H6B 0.6186 0.4520 0.3438 0.024 Uiso calc R 1 1 . .
    H H6C 0.7547 0.3799 0.4097 0.024 Uiso calc R 1 1 . .
    C C7 0.67468(15) 0.18602(9) 0.47425(7) 0.0190(2) Uani d . 1 1 . .
    H H7A 0.6539 0.1193 0.5056 0.029 Uiso calc R 1 1 . .
    H H7B 0.7749 0.2306 0.5053 0.029 Uiso calc R 1 1 . .
    H H7C 0.7083 0.1632 0.4224 0.029 Uiso calc R 1 1 . .
    C C8 0.30606(14) 0.15750(8) 0.61605(6) 0.01240(18) Uani d . 1 1 . .
    C C9 0.08493(14) 0.02760(9) 0.62107(6) 0.01450(19) Uani d . 1 1 . .
    C C10 0.43222(16) 0.24152(10) 0.76777(6) 0.0194(2) Uani d . 1 1 . .
    H H10A 0.3071 0.2651 0.7726 0.029 Uiso calc R 1 1 . .
    H H10B 0.5223 0.2884 0.8030 0.029 Uiso calc R 1 1 . .
    H H10C 0.4502 0.1630 0.7845 0.029 Uiso calc R 1 1 . .
    C C11 0.23608(13) 0.47889(8) 0.35581(6) 0.01204(18) Uani d . 1 1 . .
    C C12 0.26102(14) 0.47700(9) 0.27495(6) 0.0150(2) Uani d . 1 1 . .
    H H12 0.3340 0.4203 0.2563 0.018 Uiso calc R 1 1 . .
    C C13 0.17747(15) 0.55933(10) 0.22197(7) 0.0192(2) Uani d . 1 1 . .
    H H13 0.1938 0.5591 0.1667 0.023 Uiso calc R 1 1 . .
    C C14 0.07053(16) 0.64172(10) 0.24912(7) 0.0215(2) Uani d . 1 1 . .
    H H14 0.0152 0.6983 0.2127 0.026 Uiso calc R 1 1 . .
    C C15 0.04415(15) 0.64168(10) 0.32949(7) 0.0197(2) Uani d . 1 1 . .
    H H15 -0.0308 0.6976 0.3477 0.024 Uiso calc R 1 1 . .
    C C16 0.12666(14) 0.56035(9) 0.38346(6) 0.0153(2) Uani d . 1 1 . .
    H H16 0.1087 0.5603 0.4385 0.018 Uiso calc R 1 1 . .
loop_
    _atom_site_aniso_label
    _atom_site_aniso_U_11
    _atom_site_aniso_U_22
    _atom_site_aniso_U_33
    _atom_site_aniso_U_12
    _atom_site_aniso_U_13
    _atom_site_aniso_U_23
    S1 0.01678(13) 0.01752(13) 0.01357(12) -0.00532(9) 0.00148(9) 0.00014(9)
    O1 0.0108(3) 0.0214(4) 0.0189(4) 0.0022(3) 0.0065(3) 0.0028(3)
    N1 0.0086(4) 0.0125(4) 0.0142(4) 0.0021(3) 0.0038(3) 0.0015(3)
    N2 0.0089(4) 0.0146(4) 0.0126(4) 0.0034(3) 0.0042(3) 0.0026(3)
    N3 0.0138(4) 0.0112(4) 0.0131(4) -0.0028(3) 0.0023(3) 0.0005(3)
    N4 0.0149(4) 0.0149(4) 0.0147(4) -0.0015(3) 0.0033(3) 0.0018(3)
    N5 0.0216(5) 0.0204(5) 0.0179(4) -0.0058(4) 0.0072(4) 0.0003(3)
    C3 0.0116(4) 0.0131(4) 0.0102(4) -0.0005(3) 0.0024(3) -0.0003(3)
    C4 0.0119(4) 0.0112(4) 0.0116(4) -0.0002(3) 0.0024(3) 0.0003(3)
    C5 0.0115(4) 0.0114(4) 0.0123(4) 0.0010(3) 0.0019(3) -0.0008(3)
    C6 0.0107(4) 0.0164(5) 0.0213(5) -0.0020(4) 0.0029(4) 0.0030(4)
    C7 0.0140(5) 0.0173(5) 0.0263(5) 0.0054(4) 0.0052(4) 0.0054(4)
    C8 0.0112(4) 0.0111(4) 0.0148(4) 0.0017(3) 0.0021(3) 0.0009(3)
    C9 0.0168(5) 0.0143(4) 0.0141(4) 0.0009(4) 0.0072(4) 0.0028(3)
    C10 0.0200(5) 0.0251(6) 0.0125(5) -0.0010(4) 0.0015(4) -0.0013(4)
    C11 0.0099(4) 0.0133(4) 0.0127(4) 0.0003(3) 0.0014(3) 0.0021(3)
    C12 0.0119(4) 0.0197(5) 0.0140(4) 0.0006(4) 0.0038(4) 0.0008(4)
    C13 0.0156(5) 0.0285(6) 0.0137(5) 0.0001(4) 0.0027(4) 0.0060(4)
    C14 0.0164(5) 0.0252(6) 0.0226(5) 0.0040(4) 0.0024(4) 0.0118(4)
    C15 0.0171(5) 0.0181(5) 0.0245(6) 0.0067(4) 0.0051(4) 0.0047(4)
    C16 0.0149(5) 0.0165(5) 0.0151(5) 0.0032(4) 0.0043(4) 0.0014(4)
_geom_special_details
;
All e.s.d.'s (except the e.s.d. in the dihedral angle between two l.s. planes)
are estimated using the full covariance matrix. The cell e.s.d.'s are taken
into account individually in the estimation of e.s.d.'s in distances, angles
and torsion angles; correlations between e.s.d.'s in cell parameters are only
used when they are defined by crystal symmetry. An approximate (isotropic)
treatment of cell e.s.d.'s is used for estimating e.s.d.'s involving l.s.
planes.
Least-squares planes (<i>x</i>,<i>y</i>,<i>z</i> in crystal coordinates) and
deviations from them (* indicates atom used to define plane)
5.7083 (0.0022) <i>x</i> + 6.9435 (0.0045) <i>y</i> + 1.7473 (0.0075) <i>z</i>
= 5.2871 (0.0030)
* 0.0075 (0.0007) C11 * -0.0046 (0.0008) C12 * -0.0024 (0.0008) C13 * 0.0067
(0.0008) C14 * -0.0038 (0.0008) C15 * -0.0032 (0.0008) C16
Rms deviation of fitted atoms = 0.0050
1.8491 (0.0035) <i>x</i> + 6.5323 (0.0049) <i>y</i> + 12.3627 (0.0056) <i>z</i>
= 8.2341 (0.0008)
Angle to previous plane (with approximate e.s.d.) = 44.82 (0.05)
* -0.0339 (0.0006) N1 * 0.0321 (0.0006) N2 * -0.0180 (0.0006) C3 * -0.0029
(0.0006) C4 * 0.0226 (0.0006) C5 0.6346 (0.0017) C6 - 0.2707 (0.0016) C11 -
0.0906 (0.0015) O1 - 0.1072 (0.0016) N3 0.0915 (0.0018) C7
Rms deviation of fitted atoms = 0.0246
5.0497 (0.0013) <i>x</i> - 8.5455 (0.0018) <i>y</i> + 0.1177 (0.0066) <i>z</i>
= 0.2502 (0.0039)
Angle to previous plane (with approximate e.s.d.) = 83.38 (0.03)
* -0.0121 (0.0005) N3 * 0.0218 (0.0008) C8 * 0.1054 (0.0008) N4 * 0.0159
(0.0008) C9 * -0.0687 (0.0007) N5 * -0.0211 (0.0005) S1 * -0.0412 (0.0005) C10
Rms deviation of fitted atoms = 0.0519
;
loop_
    _geom_bond_atom_site_label_1
    _geom_bond_atom_site_label_2
    _geom_bond_site_symmetry_2
    _geom_bond_distance
    _geom_bond_publ_flag
    S1 C8 . 1.7430(10) ?
    S1 C10 . 1.8021(11) ?
    O1 C3 . 1.2298(12) ?
    N1 C5 . 1.3725(13) ?
    N1 N2 . 1.4051(11) ?
    N1 C6 . 1.4647(13) ?
    N2 C3 . 1.3938(12) ?
    N2 C11 . 1.4189(12) ?
    N3 C8 . 1.3495(13) ?
    N3 C4 . 1.4150(13) ?
    N4 C8 . 1.3157(13) ?
    N4 C9 . 1.3303(14) ?
    N5 C9 . 1.1562(14) ?
    C3 C4 . 1.4389(14) ?
    C4 C5 . 1.3644(14) ?
    C5 C7 . 1.4866(14) ?
    C11 C16 . 1.3923(14) ?
    C11 C12 . 1.3928(14) ?
    C12 C13 . 1.3901(15) ?
    C13 C14 . 1.3850(17) ?
    C14 C15 . 1.3878(16) ?
    C15 C16 . 1.3884(14) ?
    N3 H03 . 0.861(16) ?
    C6 H6A . 0.9800 ?
    C6 H6B . 0.9800 ?
    C6 H6C . 0.9800 ?
    C7 H7A . 0.9800 ?
    C7 H7B . 0.9800 ?
    C7 H7C . 0.9800 ?
    C10 H10A . 0.9800 ?
    C10 H10B . 0.9800 ?
    C10 H10C . 0.9800 ?
    C12 H12 . 0.9500 ?
    C13 H13 . 0.9500 ?
    C14 H14 . 0.9500 ?
    C15 H15 . 0.9500 ?
    C16 H16 . 0.9500 ?
loop_
    _geom_angle_atom_site_label_1
    _geom_angle_atom_site_label_2
    _geom_angle_atom_site_label_3
    _geom_angle_site_symmetry_1
    _geom_angle_site_symmetry_3
    _geom_angle
    _geom_angle_publ_flag
    C8 S1 C10 . . 100.58(5) ?
    C5 N1 N2 . . 107.03(8) ?
    C5 N1 C6 . . 124.07(8) ?
    N2 N1 C6 . . 116.87(8) ?
    C3 N2 N1 . . 110.03(8) ?
    C3 N2 C11 . . 124.98(8) ?
    N1 N2 C11 . . 121.73(8) ?
    C8 N3 C4 . . 121.86(9) ?
    C8 N4 C9 . . 117.37(9) ?
    O1 C3 N2 . . 125.45(9) ?
    O1 C3 C4 . . 130.48(9) ?
    N2 C3 C4 . . 104.05(8) ?
    C5 C4 N3 . . 129.16(9) ?
    C5 C4 C3 . . 109.47(9) ?
    N3 C4 C3 . . 121.20(9) ?
    C4 C5 N1 . . 109.03(9) ?
    C4 C5 C7 . . 128.87(9) ?
    N1 C5 C7 . . 122.10(9) ?
    N4 C8 N3 . . 124.87(9) ?
    N4 C8 S1 . . 119.57(8) ?
    N3 C8 S1 . . 115.55(8) ?
    N5 C9 N4 . . 175.27(11) ?
    C16 C11 C12 . . 121.00(9) ?
    C16 C11 N2 . . 117.43(9) ?
    C12 C11 N2 . . 121.53(9) ?
    C13 C12 C11 . . 118.98(10) ?
    C14 C13 C12 . . 120.50(10) ?
    C13 C14 C15 . . 120.01(10) ?
    C14 C15 C16 . . 120.42(10) ?
    C15 C16 C11 . . 119.08(10) ?
    C8 N3 H03 . . 117.0(10) ?
    C4 N3 H03 . . 115.6(10) ?
    N1 C6 H6A . . 109.5 ?
    N1 C6 H6B . . 109.5 ?
    H6A C6 H6B . . 109.5 ?
    N1 C6 H6C . . 109.5 ?
    H6A C6 H6C . . 109.5 ?
    H6B C6 H6C . . 109.5 ?
    C5 C7 H7A . . 109.5 ?
    C5 C7 H7B . . 109.5 ?
    H7A C7 H7B . . 109.5 ?
    C5 C7 H7C . . 109.5 ?
    H7A C7 H7C . . 109.5 ?
    H7B C7 H7C . . 109.5 ?
    S1 C10 H10A . . 109.5 ?
    S1 C10 H10B . . 109.5 ?
    H10A C10 H10B . . 109.5 ?
    S1 C10 H10C . . 109.5 ?
    H10A C10 H10C . . 109.5 ?
    H10B C10 H10C . . 109.5 ?
    C13 C12 H12 . . 120.5 ?
    C11 C12 H12 . . 120.5 ?
    C14 C13 H13 . . 119.8 ?
    C12 C13 H13 . . 119.8 ?
    C13 C14 H14 . . 120.0 ?
    C15 C14 H14 . . 120.0 ?
    C14 C15 H15 . . 119.8 ?
    C16 C15 H15 . . 119.8 ?
    C15 C16 H16 . . 120.5 ?
    C11 C16 H16 . . 120.5 ?
loop_
    _geom_torsion_atom_site_label_1
    _geom_torsion_atom_site_label_2
    _geom_torsion_atom_site_label_3
    _geom_torsion_atom_site_label_4
    _geom_torsion_site_symmetry_1
    _geom_torsion_site_symmetry_2
    _geom_torsion_site_symmetry_3
    _geom_torsion_site_symmetry_4
    _geom_torsion
    _geom_torsion_publ_flag
    C5 N1 N2 C3 . . . . -6.47(11) ?
    C6 N1 N2 C3 . . . . -150.77(9) ?
    C5 N1 N2 C11 . . . . -167.02(9) ?
    C6 N1 N2 C11 . . . . 48.68(12) ?
    N1 N2 C3 O1 . . . . -173.69(9) ?
    C11 N2 C3 O1 . . . . -13.92(16) ?
    N1 N2 C3 C4 . . . . 4.76(10) ?
    C11 N2 C3 C4 . . . . 164.53(9) ?
    C8 N3 C4 C5 . . . . 98.29(13) ?
    C8 N3 C4 C3 . . . . -87.05(12) ?
    O1 C3 C4 C5 . . . . 176.99(11) ?
    N2 C3 C4 C5 . . . . -1.35(11) ?
    O1 C3 C4 N3 . . . . 1.38(17) ?
    N2 C3 C4 N3 . . . . -176.97(9) ?
    N3 C4 C5 N1 . . . . 172.55(9) ?
    C3 C4 C5 N1 . . . . -2.60(11) ?
    N3 C4 C5 C7 . . . . -7.13(18) ?
    C3 C4 C5 C7 . . . . 177.71(10) ?
    N2 N1 C5 C4 . . . . 5.49(11) ?
    C6 N1 C5 C4 . . . . 146.55(9) ?
    N2 N1 C5 C7 . . . . -174.80(9) ?
    C6 N1 C5 C7 . . . . -33.74(15) ?
    C9 N4 C8 N3 . . . . -7.03(15) ?
    C9 N4 C8 S1 . . . . 174.19(8) ?
    C4 N3 C8 N4 . . . . 159.83(10) ?
    C4 N3 C8 S1 . . . . -21.35(13) ?
    C10 S1 C8 N4 . . . . -3.77(9) ?
    C10 S1 C8 N3 . . . . 177.34(8) ?
    C3 N2 C11 C16 . . . . 53.45(14) ?
    N1 N2 C11 C16 . . . . -149.00(9) ?
    C3 N2 C11 C12 . . . . -124.26(11) ?
    N1 N2 C11 C12 . . . . 33.28(14) ?
    C16 C11 C12 C13 . . . . 1.19(16) ?
    N2 C11 C12 C13 . . . . 178.82(10) ?
    C11 C12 C13 C14 . . . . -0.23(17) ?
    C12 C13 C14 C15 . . . . -0.84(18) ?
    C13 C14 C15 C16 . . . . 0.97(18) ?
    C14 C15 C16 C11 . . . . -0.03(17) ?
    C12 C11 C16 C15 . . . . -1.06(16) ?
    N2 C11 C16 C15 . . . . -178.78(10) ?
loop_
    _geom_hbond_atom_site_label_D
    _geom_hbond_atom_site_label_H
    _geom_hbond_atom_site_label_A
    _geom_hbond_site_symmetry_A
    _geom_hbond_distance_DH
    _geom_hbond_distance_HA
    _geom_hbond_distance_DA
    _geom_hbond_angle_DHA
    N3 H03 N5 3_556 0.861(16) 2.125(16) 2.9386(13) 157.3(14)
    C6 H6C O1 1_655 0.98 2.30 3.2233(13) 156.4
    C16 H16 O1 3_566 0.95 2.42 3.2318(13) 142.7
    C13 H13 N5 4_665 0.95 2.57 3.3189(15) 135.7
_iucr_refine_instructions_details
;
TITL elg_m3 in P2(1)/n
CELL 0.71073   7.361972  11.936854  16.675479  90.0000 100.1912  90.0000
ZERR    4.00   0.0002   0.0004   0.0005   0.0000   0.003   0.0000
LATT  1
SYMM -x+1/2, y+1/2,-z+1/2
SFAC C H N O S
UNIT 56 60 20 4 4
TEMP -173
SIZE 0.4 0.35 0.12
ACTA 61
CONF
EQIV $1 -x, -y, -z+1
HTAB N3 N5_$1
EQIV $2 1+x,y,z
HTAB C6 O1_$2
EQIV $3 0.5+x,0.5-y,-0.5+z
HTAB C13 N5_$3
FMAP   2
PLAN   10
L.S.   4
WGHT    0.035500    0.584000
FVAR       6.81416
S1    5    0.463612    0.256284    0.663545    11.00000    0.01678    0.01752 =
         0.01357    0.00014    0.00148   -0.00532
O1    4    0.057022    0.345459    0.467658    11.00000    0.01077    0.02137 =
         0.01894    0.00284    0.00646    0.00222
N1    3    0.485810    0.346001    0.407826    11.00000    0.00864    0.01252 =
         0.01418    0.00153    0.00380    0.00214
N2    3    0.315065    0.395922    0.412324    11.00000    0.00887    0.01457 =
         0.01257    0.00259    0.00417    0.00335
N3    3    0.289966    0.150844    0.534307    11.00000    0.01376    0.01119 =
         0.01310    0.00047    0.00230   -0.00278
H03   2    0.205288    0.107335    0.509132    11.00000    0.02478
N4    3    0.215280    0.094688    0.660408    11.00000    0.01488    0.01492 =
         0.01472    0.00178    0.00327   -0.00154
N5    3   -0.032098   -0.032063    0.591999    11.00000    0.02160    0.02039 =
         0.01785    0.00034    0.00722   -0.00583
C3    1    0.216860    0.329075    0.458279    11.00000    0.01159    0.01312 =
         0.01023   -0.00026    0.00237   -0.00054
C4    1    0.343126    0.240106    0.487628    11.00000    0.01190    0.01121 =
         0.01158    0.00030    0.00243   -0.00025
C5    1    0.503198    0.254289    0.458253    11.00000    0.01149    0.01135 =
         0.01226   -0.00082    0.00195    0.00105
C6    1    0.638117    0.421440    0.399253    11.00000    0.01071    0.01638 =
         0.02127    0.00302    0.00293   -0.00199
AFIX 137
H6A   2    0.642968    0.482933    0.438512    11.00000   -1.50000
H6B   2    0.618555    0.451967    0.343835    11.00000   -1.50000
H6C   2    0.754733    0.379895    0.409674    11.00000   -1.50000
AFIX   0
C7    1    0.674682    0.186018    0.474248    11.00000    0.01397    0.01735 =
         0.02630    0.00541    0.00521    0.00543
AFIX 137
H7A   2    0.653869    0.119288    0.505641    11.00000   -1.50000
H7B   2    0.774913    0.230588    0.505295    11.00000   -1.50000
H7C   2    0.708312    0.163171    0.422352    11.00000   -1.50000
AFIX   0
C8    1    0.306062    0.157505    0.616046    11.00000    0.01123    0.01107 =
         0.01483    0.00093    0.00214    0.00172
C9    1    0.084932    0.027603    0.621074    11.00000    0.01676    0.01429 =
         0.01409    0.00282    0.00723    0.00092
C10   1    0.432218    0.241516    0.767773    11.00000    0.02001    0.02512 =
         0.01254   -0.00134    0.00154   -0.00105
AFIX 137
H10A  2    0.307069    0.265081    0.772559    11.00000   -1.50000
H10B  2    0.522286    0.288439    0.802985    11.00000   -1.50000
H10C  2    0.450228    0.162996    0.784454    11.00000   -1.50000
AFIX   0
C11   1    0.236082    0.478893    0.355806    11.00000    0.00989    0.01334 =
         0.01266    0.00213    0.00136    0.00032
C12   1    0.261019    0.477003    0.274949    11.00000    0.01189    0.01968 =
         0.01399    0.00082    0.00378    0.00059
AFIX  43
H12   2    0.334005    0.420319    0.256290    11.00000   -1.20000
AFIX   0
C13   1    0.177472    0.559331    0.221970    11.00000    0.01557    0.02853 =
         0.01367    0.00598    0.00275    0.00010
AFIX  43
H13   2    0.193849    0.559078    0.166726    11.00000   -1.20000
AFIX   0
C14   1    0.070531    0.641725    0.249119    11.00000    0.01642    0.02521 =
         0.02258    0.01175    0.00239    0.00399
AFIX  43
H14   2    0.015230    0.698282    0.212719    11.00000   -1.20000
AFIX   0
C15   1    0.044149    0.641677    0.329488    11.00000    0.01709    0.01812 =
         0.02452    0.00470    0.00512    0.00666
AFIX  43
H15   2   -0.030839    0.697640    0.347693    11.00000   -1.20000
AFIX   0
C16   1    0.126660    0.560354    0.383457    11.00000    0.01490    0.01652 =
         0.01510    0.00145    0.00430    0.00317
AFIX  43
H16   2    0.108703    0.560294    0.438488    11.00000   -1.20000
HKLF 4
;
data_global
_journal_date_recd_electronic     2014-12-15
_journal_date_accepted     2014-12-18
_journal_name_full     'Acta Crystallographica, Section E'
_journal_year     2015
_journal_volume     71
_journal_issue      1
_journal_page_first     104
_journal_page_last     106
_journal_paper_category     GO
_journal_paper_doi     10.1107/S2056989014027601
_journal_coeditor_code     PK2542
_publ_contact_author_name     'Peter G. Jones'
_publ_contact_author_address
;     Institut f\"ur Anorganische und Analytische Chemie
      Technische Universit\"at Braunschweig
      Postfach 3329
      D-38023 Braunschweig
      Germany
;
_publ_contact_author_email     p.jones@tu-bs.de
_publ_contact_author_fax     ?
_publ_contact_author_phone     ?
_publ_section_title
;\
Crystal structure of
4-{[(cyanoimino)(methylsulfanyl)methyl]amino}-1,5-dimethyl-2-phenyl-2,3-\
dihydro-1<i>H</i>-pyrazol-3-one
;
loop_
    _publ_author_name
    _publ_author_address
    'Elgemeie, Galal H.'
;     Chemistry Department
      Faculty of Science
      Helwan University
      Cairo
      Egypt
;
    'Abouzeid, Mamdouh'
;     Green Chemistry Department
      National Research Center
      Dokki
      Cairo
      Egypt
;
    'Jones, Peter G.'
;     Institut f\"ur Anorganische und Analytische Chemie
      Technische Universit\"at Braunschweig
      Postfach 3329
      D-38023 Braunschweig
      Germany
;
_publ_section_synopsis
;
In the title compound, the tautomer present in the solid state is that in which
the immediately exocyclic N atom bears the H atom. The central five-membered
ring is planar, but both its N atoms are significantly pyramidalized.
;
