# Supplementary material for: Crystal structure of 4-{[(cyano­imino)(methyl­sulfanyl)meth­yl]amino}-1,5-dimethyl-2-phenyl-2,3-di­hydro-1H-pyrazol-3-one
Source: Acta Crystallogr E Crystallogr Commun. 2015 Jan 1;71(Pt 1):104–6. doi: 10.1107/S2056989014027601 (PMC4331913; doi:10.1107/S2056989014027601)
Supplement: Supplementary file 2 [file e-71-00104-Isup2.hkl]

# 
# h,k,l, Fc-squared, Fo-squared, sigma(Fo-squared) and status flag 
# 
data_I
_shelx_title ' elg_m3 in P2(1)/n' 
_shelx_refln_list_code          4 
_shelx_F_calc_maximum      145.27 
_exptl_crystal_F_000       632.00 
_reflns_d_resolution_high  0.6906 
 
loop_ 
 _symmetry_equiv_pos_as_xyz 
 'x, y, z' 
 '-x+1/2, y+1/2, -z+1/2' 
 '-x, -y, -z' 
 'x-1/2, -y-1/2, z-1/2' 
 
_cell_length_a     7.3620 
_cell_length_b    11.9369 
_cell_length_c    16.6755 
_cell_angle_alpha  90.000 
_cell_angle_beta  100.191 
_cell_angle_gamma  90.000 
 
_shelx_F_squared_multiplier     1.000 
 
loop_ 
 _refln_index_h 
 _refln_index_k 
 _refln_index_l 
 _refln_F_squared_calc 
 _refln_F_squared_meas 
 _refln_F_squared_sigma 
 _refln_observed_status 
   2   0   0      204.56      230.02      2.66 o 
   4   0   0     3876.85     4028.53     27.90 o 
   6   0   0      218.79      195.39      5.64 o 
   8   0   0      368.71      393.86     12.86 o 
  10   0   0       69.08       61.47     14.73 o 
   1   1   0       14.10       17.29      0.58 o 
   2   1   0     3569.02     3674.54     14.01 o 
   3   1   0      405.06      425.14      3.12 o 
   4   1   0      523.00      488.62      4.31 o 
   5   1   0        5.49        7.83      1.05 o 
   6   1   0      962.68     1016.35     10.82 o 
   7   1   0      117.64      111.49      3.78 o 
   8   1   0      493.51      487.04     11.31 o 
   9   1   0       42.73       42.40      3.95 o 
  10   1   0        9.48        4.85      3.37 o 
   0   2   0     2981.80     2790.01     15.03 o 
   1   2   0     2156.61     2125.03      8.02 o 
   2   2   0     7491.82     7612.13     27.86 o 
   3   2   0      103.98      103.12      1.87 o 
   4   2   0      861.51      850.69      6.77 o 
   5   2   0       32.02       37.32      1.48 o 
   6   2   0      546.63      537.89      8.43 o 
   7   2   0       29.73       27.46      2.43 o 
   8   2   0      311.81      304.36      8.52 o 
   9   2   0        9.60        7.87      2.33 o 
  10   2   0        3.90        2.91      3.41 o 
   1   3   0     5814.76     5836.43     18.97 o 
   2   3   0      661.58      699.38      4.81 o 
   3   3   0      196.32      187.47      2.95 o 
   4   3   0     1832.96     1817.04     13.05 o 
   5   3   0       12.25        5.40      1.06 o 
   6   3   0      373.27      370.82      6.75 o 
   7   3   0      930.88      920.10     12.44 o 
   8   3   0      209.87      237.15      8.15 o 
   9   3   0      100.65      100.26      5.23 o 
  10   3   0      175.11      169.22     34.75 o 
   0   4   0      207.36      212.32      4.19 o 
   1   4   0     1802.09     1929.58      9.05 o 
   2   4   0     2696.76     2706.58     13.33 o 
   3   4   0     1079.08     1129.21      8.42 o 
   4   4   0      211.38      214.21      3.45 o 
   5   4   0       10.80       10.93      1.24 o 
   6   4   0        6.18        8.56      1.33 o 
   7   4   0       96.03       90.08      4.07 o 
   8   4   0      293.86      286.22      9.04 o 
   9   4   0       63.35       69.38      5.12 o 
  10   4   0      239.94      216.21     17.02 o 
   1   5   0       15.36       18.70      0.85 o 
   2   5   0      485.37      502.65      4.58 o 
   3   5   0     2179.99     2312.02     16.52 o 
   4   5   0      104.30       99.83      2.54 o 
   5   5   0      489.51      469.89      7.21 o 
   6   5   0       23.55       31.09      2.08 o 
   7   5   0       23.08       28.60      2.52 o 
   8   5   0      375.61      361.99     11.44 o 
   9   5   0        6.53        7.70      2.62 o 
   0   6   0       90.43       77.83      2.56 o 
   1   6   0       92.94      104.23      1.99 o 
   2   6   0      483.87      483.10      4.76 o 
   3   6   0     1110.87     1104.77     10.16 o 
   4   6   0      273.23      307.49      4.61 o 
   5   6   0      460.50      516.42      7.41 o 
   6   6   0      661.47      635.05      9.72 o 
   7   6   0       14.35       12.63      2.74 o 
   8   6   0       46.80       39.30      3.47 o 
   9   6   0        1.92        0.85      2.40 o 
   1   7   0      482.84      450.16      4.20 o 
   2   7   0     1471.82     1482.90      9.83 o 
   3   7   0        0.92        3.82      1.05 o 
   4   7   0      847.24      845.92     10.14 o 
   5   7   0       63.36       81.39      2.92 o 
   6   7   0      822.43      799.00     12.24 o 
   7   7   0      571.90      540.27     11.60 o 
   8   7   0      361.20      370.12     10.38 o 
   9   7   0       16.76       15.42      3.73 o 
   0   8   0     1868.74     1915.90     26.20 o 
   1   8   0        7.39        7.20      1.03 o 
   2   8   0     1622.36     1634.29     10.57 o 
   3   8   0      410.08      381.16      5.33 o 
   4   8   0     1118.03     1083.57     11.48 o 
   5   8   0        2.12        4.13      1.47 o 
   6   8   0       17.70       21.55      2.61 o 
   7   8   0      299.76      289.84      8.01 o 
   8   8   0       29.82       30.84      3.98 o 
   9   8   0      279.03      305.40     28.57 o 
   1   9   0      591.64      562.96      6.14 o 
   2   9   0      765.96      739.28      5.87 o 
   3   9   0      639.46      616.41      7.38 o 
   4   9   0        0.19        1.30      1.59 o 
   5   9   0      324.70      328.40      7.54 o 
   6   9   0      637.87      628.94     12.09 o 
   7   9   0      423.50      447.03     10.77 o 
   8   9   0      154.57      147.86      8.26 o 
   0  10   0     4970.46     4887.22     43.56 o 
   1  10   0       93.98      100.29      3.02 o 
   2  10   0     2354.49     2353.25     16.49 o 
   3  10   0      267.17      258.95      5.68 o 
   4  10   0      342.67      350.74      7.61 o 
   5  10   0        4.90        6.35      1.98 o 
   6  10   0       50.51       39.10      3.49 o 
   7  10   0       80.86       87.60      5.07 o 
   8  10   0       16.82       10.73      4.40 o 
   1  11   0        8.24        8.20      1.47 o 
   2  11   0      804.93      799.92     11.32 o 
   3  11   0      387.00      375.58      9.86 o 
   4  11   0      132.13      139.80      5.70 o 
   5  11   0       12.05        8.39      2.24 o 
   6  11   0      445.51      449.59     12.38 o 
   7  11   0       24.88       19.31      3.88 o 
   0  12   0     2080.26     2036.41     28.01 o 
   1  12   0     1019.64     1003.21     14.50 o 
   2  12   0       60.36       68.52      3.84 o 
   3  12   0      350.61      359.15      9.72 o 
   4  12   0      210.72      217.27      9.10 o 
   5  12   0      215.45      236.13      9.87 o 
   6  12   0      140.80      131.21      7.72 o 
   7  12   0        1.37       -1.13      6.01 o 
   1  13   0       14.39       24.13      3.79 o 
   2  13   0       47.62       51.03      3.95 o 
   3  13   0      150.64      156.76      6.24 o 
   4  13   0       72.61       88.14      5.63 o 
   5  13   0        0.01        4.11      2.96 o 
   6  13   0        2.06        0.56      3.25 o 
   0  14   0      485.99      483.22     17.86 o 
   1  14   0        0.28        2.13      3.13 o 
   2  14   0       28.78       36.27      3.91 o 
   3  14   0       12.10       12.85      2.69 o 
   4  14   0      202.46      200.19      8.65 o 
   5  14   0      221.84      220.01     12.39 o 
   1  15   0      356.75      365.58     11.63 o 
   2  15   0       89.79       91.79      5.99 o 
   3  15   0       97.56      100.75      7.06 o 
   4  15   0      148.09      143.45     18.60 o 
   5  15   0       21.30       42.83     11.56 o 
   0  16   0       35.69       32.19     10.71 o 
   1  16   0       27.38       36.31      7.87 o 
   2  16   0      181.17      179.09     15.63 o 
   3  16   0       78.18       77.39     15.09 o 
   1  17   0        2.43       -1.46      5.13 o 
  -9   0   1       11.60       13.47      3.69 o 
  -7   0   1      259.46      231.87      9.02 o 
  -5   0   1     1429.64     1643.67     14.22 o 
  -3   0   1     3499.21     3761.00     27.94 o 
  -1   0   1     3264.02     3087.83     20.65 o 
   1   0   1      119.33       77.93      1.17 o 
   3   0   1      153.20      214.02      3.60 o 
   5   0   1     2474.35     2472.54     21.13 o 
   7   0   1     1504.89     1416.11     21.84 o 
   9   0   1       47.60       47.86      6.59 o 
 -10   1   1       58.84       68.60      6.73 o 
  -9   1   1       38.28       43.59      4.03 o 
  -8   1   1      215.43      215.07      6.51 o 
  -7   1   1      189.81      191.37      5.80 o 
  -6   1   1        5.53        2.85      1.07 o 
  -5   1   1     1155.42     1119.54      8.69 o 
  -4   1   1      124.42      118.73      2.03 o 
  -3   1   1      784.63      767.12      4.92 o 
  -2   1   1     1831.36     1904.66      8.11 o 
  -1   1   1     6861.80     6802.24     26.86 o 
   1   1   1     3043.11     3080.35     10.83 o 
   2   1   1     2854.11     2928.75     10.71 o 
   3   1   1      802.59      795.50      4.83 o 
   4   1   1        2.18        1.10      0.51 o 
   5   1   1      693.96      736.88      8.41 o 
   6   1   1       11.84       15.29      1.51 o 
   7   1   1      904.27      898.46      9.97 o 
   8   1   1       31.86       37.44      3.28 o 
   9   1   1       51.79       58.74      4.96 o 
  10   1   1       60.46       60.13      6.69 o 
 -10   2   1      112.54      122.30     10.28 o 
  -9   2   1      197.08      191.61      9.46 o 
  -8   2   1       36.40       30.79      3.12 o 
  -7   2   1       98.33      112.08      4.45 o 
  -6   2   1       54.19       53.59      2.61 o 
  -5   2   1       87.22       83.73      2.24 o 
  -4   2   1      173.79      213.95      2.97 o 
  -3   2   1      219.88      254.90      2.95 o 
  -2   2   1     2753.28     2922.28     11.83 o 
  -1   2   1      440.39      464.86      2.97 o 
   0   2   1      746.84      734.02      3.21 o 
   1   2   1    21104.62    20495.26     90.39 o 
   2   2   1     2279.76     2371.21      9.93 o 
   3   2   1      387.59      368.95      3.53 o 
   4   2   1      258.89      300.52      4.15 o 
   5   2   1     2701.57     2672.52     18.15 o 
   6   2   1        3.53        5.23      1.27 o 
   7   2   1      765.91      757.32     13.59 o 
   8   2   1      245.43      239.15      7.59 o 
   9   2   1      254.78      260.62      9.48 o 
  10   2   1       39.23       38.01      7.87 o 
 -10   3   1       32.32       36.63      7.83 o 
  -9   3   1      107.08      105.73      5.64 o 
  -8   3   1       53.53       46.52      4.08 o 
  -7   3   1       82.06       74.16      3.44 o 
  -6   3   1      209.31      222.59      4.85 o 
  -5   3   1        0.74        0.23      0.90 o 
  -4   3   1       80.89       71.98      1.93 o 
  -3   3   1      575.31      545.17      5.77 o 
  -2   3   1     9178.91     9493.86     37.14 o 
  -1   3   1     6750.73     6661.79     22.65 o 
   0   3   1      558.78      618.19      3.30 o 
   1   3   1    12021.90    11768.53     51.02 o 
   2   3   1     5333.31     5644.51     24.98 o 
   3   3   1     1815.07     1987.01     11.26 o 
   4   3   1     1791.14     1965.56     14.92 o 
   5   3   1      421.28      411.80      5.96 o 
   6   3   1        3.43        4.71      1.25 o 
   7   3   1       92.07      106.66      4.63 o 
   8   3   1        0.00       -0.06      2.36 o 
   9   3   1      793.74      781.12     18.34 o 
  10   3   1        1.28       11.28      8.43 o 
 -10   4   1      101.38       87.35     10.89 o 
  -9   4   1      102.66      109.23      6.27 o 
  -8   4   1      225.74      216.44      8.06 o 
  -7   4   1      487.99      486.92      9.22 o 
  -6   4   1      937.68      926.11     11.73 o 
  -5   4   1      787.75      815.62      7.79 o 
  -4   4   1       46.60       49.36      1.54 o 
  -3   4   1     1773.88     1920.68     15.15 o 
  -2   4   1     1080.10     1197.94      7.40 o 
  -1   4   1      982.06     1094.54      5.51 o 
   0   4   1      199.16      176.14      1.69 o 
   1   4   1      142.87      122.82      1.70 o 
   2   4   1      242.71      225.85      2.87 o 
   3   4   1     9373.43     9562.79     45.38 o 
   4   4   1        7.12        3.36      0.73 o 
   5   4   1      554.57      514.34      8.02 o 
   6   4   1        0.33        1.28      1.22 o 
   7   4   1     1105.48     1106.23     15.66 o 
   8   4   1      131.96      134.13      5.93 o 
   9   4   1       32.83       25.03      3.46 o 
 -10   5   1       17.12       23.74      6.99 o 
  -9   5   1        1.30        0.41      2.75 o 
  -8   5   1       42.27       48.13      4.21 o 
  -7   5   1       14.54       14.75      2.71 o 
  -6   5   1      196.55      181.92      4.53 o 
  -5   5   1       62.91       60.70      2.35 o 
  -4   5   1      308.70      360.95      5.74 o 
  -3   5   1     5653.74     5689.46     28.87 o 
  -2   5   1       55.58       58.28      1.50 o 
  -1   5   1      721.24      722.98      4.63 o 
   0   5   1      432.30      456.27      3.86 o 
   1   5   1     4208.92     4225.78     19.75 o 
   2   5   1      111.15      110.04      2.04 o 
   3   5   1     2512.13     2514.34     15.49 o 
   4   5   1      661.63      647.83      7.06 o 
   5   5   1        0.00        1.13      1.22 o 
   6   5   1      267.50      233.71      6.10 o 
   7   5   1      174.75      185.93      6.01 o 
   8   5   1       38.88       41.88      3.81 o 
   9   5   1      448.24      434.25     11.79 o 
  -9   6   1      856.58      844.92     16.69 o 
  -8   6   1       36.03       46.46      4.09 o 
  -7   6   1       43.11       47.58      3.26 o 
  -6   6   1      676.87      689.95      9.20 o 
  -5   6   1     2226.53     2205.51     17.32 o 
  -4   6   1      242.80      253.01      4.16 o 
  -3   6   1        0.01        0.85      0.65 o 
  -2   6   1      125.91      106.56      1.97 o 
  -1   6   1      539.22      533.80      4.94 o 
   0   6   1      146.92      140.72      2.59 o 
   1   6   1     3705.75     3815.98     18.88 o 
   2   6   1      156.23      179.05      2.65 o 
   3   6   1     1616.35     1479.55     10.91 o 
   4   6   1      239.91      235.42      3.73 o 
   5   6   1     1953.00     1876.32     16.57 o 
   6   6   1      304.45      268.61      6.73 o 
   7   6   1      130.67      131.28      5.31 o 
   8   6   1       16.56       19.39      3.49 o 
   9   6   1       84.28       79.01      5.56 o 
  -9   7   1       47.32       57.38      5.28 o 
  -8   7   1        7.22        7.69      2.44 o 
  -7   7   1      212.99      205.71      6.68 o 
  -6   7   1        2.22        6.35      1.72 o 
  -5   7   1      826.15      818.79     10.20 o 
  -4   7   1       36.32       44.40      2.44 o 
  -3   7   1      681.84      671.94      7.60 o 
  -2   7   1      534.35      492.76      4.30 o 
  -1   7   1      991.03      896.82      6.05 o 
   0   7   1        7.43       11.07      0.99 o 
   1   7   1      696.70      631.99      5.61 o 
   2   7   1        4.98        5.42      0.65 o 
   3   7   1      369.15      383.29      4.64 o 
   4   7   1     1223.46     1139.81     11.30 o 
   5   7   1       83.91       83.22      3.35 o 
   6   7   1        3.74        8.96      1.84 o 
   7   7   1      143.89      146.31      5.71 o 
   8   7   1       30.55       33.70      3.59 o 
   9   7   1       85.89       81.83      8.65 o 
  -9   8   1        4.71        0.64      5.30 o 
  -8   8   1       82.87       81.90      5.69 o 
  -7   8   1       73.96       78.46      4.14 o 
  -6   8   1      287.72      297.89      7.35 o 
  -5   8   1       19.89       17.70      1.85 o 
  -4   8   1       47.58       47.02      2.83 o 
  -3   8   1       35.93       32.66      1.75 o 
  -2   8   1       38.05       40.38      1.16 o 
  -1   8   1      283.85      328.46      3.60 o 
   0   8   1       63.39       64.42      1.74 o 
   1   8   1      877.18      837.45      9.00 o 
   2   8   1      152.09      164.73      2.99 o 
   3   8   1      723.52      677.23      7.18 o 
   4   8   1     1030.15     1008.60     16.64 o 
   5   8   1      457.40      441.05      8.41 o 
   6   8   1      800.46      803.49     13.19 o 
   7   8   1      383.97      366.03      9.41 o 
   8   8   1      415.97      410.00     13.97 o 
  -8   9   1      115.27      123.07      7.02 o 
  -7   9   1      143.92      140.60      6.04 o 
  -6   9   1       18.66       16.26      2.40 o 
  -5   9   1      527.40      530.37     10.36 o 
  -4   9   1        0.34        0.68      1.35 o 
  -3   9   1      209.48      205.77      4.12 o 
  -2   9   1       15.84       20.64      0.85 o 
  -1   9   1     2206.57     2129.71     15.70 o 
   0   9   1       11.66       12.06      1.33 o 
   1   9   1       71.17       83.99      2.08 o 
   2   9   1      288.40      271.08      4.16 o 
   3   9   1      261.78      256.46      5.13 o 
   4   9   1       82.10       96.72      4.00 o 
   5   9   1       44.71       43.03      3.88 o 
   6   9   1      245.85      241.70      8.03 o 
   7   9   1      157.23      160.86      6.55 o 
   8   9   1       43.38       28.59      5.30 o 
  -8  10   1       79.71       68.39      8.04 o 
  -7  10   1        8.61        8.36      2.86 o 
  -6  10   1      388.35      392.91     10.65 o 
  -5  10   1      122.52      132.01      5.38 o 
  -4  10   1      163.75      160.36      5.09 o 
  -3  10   1       41.55       42.28      2.37 o 
  -2  10   1      722.14      718.21      8.59 o 
  -1  10   1      120.46      126.99      3.85 o 
   0  10   1       11.17       10.27      1.32 o 
   1  10   1       88.53       80.70      3.03 o 
   2  10   1      100.05       92.64      3.29 o 
   3  10   1      152.90      157.54      4.79 o 
   4  10   1       77.31       74.79      4.14 o 
   5  10   1      915.58      894.34     16.56 o 
   6  10   1        9.85       12.86      2.63 o 
   7  10   1      184.08      214.80      8.14 o 
   8  10   1       15.53        3.11     11.04 o 
  -7  11   1       11.39       12.00      2.79 o 
  -6  11   1       37.19       44.09      3.88 o 
  -5  11   1      229.49      269.15      8.46 o 
  -4  11   1       66.84       54.94      4.20 o 
  -3  11   1       37.19       38.32      2.86 o 
  -2  11   1       14.44       12.45      1.78 o 
  -1  11   1      347.99      369.66      7.48 o 
   0  11   1        0.03        0.33      1.28 o 
   1  11   1       35.74       37.45      3.06 o 
   2  11   1      552.41      541.05      9.12 o 
   3  11   1       75.03       68.40      3.73 o 
   4  11   1      233.66      248.74      7.69 o 
   5  11   1        2.78        7.02      2.36 o 
   6  11   1        8.34        5.19      2.37 o 
   7  11   1      804.13      801.56     17.72 o 
  -7  12   1        6.68        5.74      3.36 o 
  -6  12   1      309.07      286.21     11.30 o 
  -5  12   1       11.54       14.38      3.21 o 
  -4  12   1      397.91      407.89     11.21 o 
  -3  12   1        1.27        2.07      1.98 o 
  -2  12   1      493.52      458.44      9.63 o 
  -1  12   1      114.35      113.62      4.85 o 
   0  12   1      781.65      788.88     12.55 o 
   1  12   1     1323.26     1332.80     19.02 o 
   2  12   1       72.88       79.12      4.08 o 
   3  12   1      269.26      273.27      8.38 o 
   4  12   1      133.24      139.40      6.59 o 
   5  12   1      446.00      444.85     14.63 o 
   6  12   1        5.07        6.94      2.84 o 
   7  12   1      702.97      644.30     30.22 o 
  -6  13   1       11.08        8.91      6.14 o 
  -5  13   1      148.55      156.37      8.41 o 
  -4  13   1       16.57       13.62      2.68 o 
  -3  13   1      207.60      223.42      7.74 o 
  -2  13   1      362.80      357.22      8.87 o 
  -1  13   1     1641.27     1646.40     20.06 o 
   0  13   1      230.28      236.95      7.89 o 
   1  13   1        1.95        1.31      1.98 o 
   2  13   1     1078.50     1060.85     19.85 o 
   3  13   1       97.53      108.16      5.66 o 
   4  13   1       90.95      105.95      7.15 o 
   5  13   1       73.56       79.16      6.24 o 
   6  13   1       19.12       28.82      5.75 o 
  -5  14   1      114.56      132.12      9.50 o 
  -4  14   1       89.60       89.77      5.93 o 
  -3  14   1      187.09      173.62      7.80 o 
  -2  14   1       34.87       36.60      3.80 o 
  -1  14   1       39.33       40.01      3.95 o 
   0  14   1      468.93      463.68     12.31 o 
   1  14   1      134.66      121.48      5.93 o 
   2  14   1      554.77      604.87     16.17 o 
   3  14   1      517.59      528.70     12.93 o 
   4  14   1      319.15      321.72     10.95 o 
   5  14   1      214.49      202.13     22.35 o 
  -5  15   1       28.96       30.81     10.41 o 
  -4  15   1       39.59       28.46      9.11 o 
  -3  15   1      345.87      352.89     12.80 o 
  -2  15   1       21.73       19.20      3.76 o 
  -1  15   1       46.51       48.98      4.59 o 
   0  15   1        0.10        0.66      2.45 o 
   1  15   1      533.40      568.15     14.62 o 
   2  15   1        9.55        8.16      3.02 o 
   3  15   1       73.98       77.32      6.31 o 
   4  15   1      165.89      208.26     22.89 o 
  -3  16   1        5.94       17.68      8.56 o 
  -2  16   1        0.93        7.89      4.10 o 
  -1  16   1      209.75      218.59     13.67 o 
   0  16   1       32.55       36.85      4.96 o 
   1  16   1       84.74       92.62      9.30 o 
   2  16   1       28.42       16.75     13.32 o 
   3  16   1      214.03      231.35     25.11 o 
   1  17   1      196.38      225.48     17.61 o 
 -10   0   2      106.24      106.13     11.19 o 
  -8   0   2      371.14      386.11     11.59 o 
  -6   0   2       28.72       36.16      2.17 o 
  -4   0   2     1340.59     1393.32     12.03 o 
  -2   0   2     7105.84     6800.21     60.80 o 
   0   0   2     1244.85     1240.82     11.13 o 
   2   0   2      481.14      588.16      4.75 o 
   4   0   2      481.63      497.20      6.31 o 
   6   0   2     2244.04     2207.30     22.03 o 
   8   0   2      591.38      622.08     21.15 o 
  10   0   2      942.47      926.96     50.39 o 
 -10   1   2       10.24        8.71      3.26 o 
  -9   1   2      257.89      265.35      9.78 o 
  -8   1   2      324.88      325.54      8.00 o 
  -7   1   2       25.96       17.35      1.91 o 
  -6   1   2     1173.71     1133.87     10.29 o 
  -5   1   2      176.74      209.75      3.24 o 
  -4   1   2     1461.48     1691.37     10.13 o 
  -3   1   2       74.43       88.75      1.81 o 
  -2   1   2     1190.89     1217.73      6.86 o 
  -1   1   2    10971.65    10763.20     47.87 o 
   0   1   2      113.84      112.97      0.86 o 
   1   1   2     3623.63     3630.13     12.37 o 
   2   1   2     3367.99     3198.98     11.55 o 
   3   1   2     1066.40     1137.52      6.23 o 
   4   1   2     2783.69     2815.02     15.44 o 
   5   1   2      334.69      337.17      5.00 o 
   6   1   2      301.45      291.76      5.32 o 
   7   1   2      211.08      207.16      4.67 o 
   8   1   2        4.49        4.75      2.25 o 
   9   1   2        0.03        1.26      2.72 o 
  10   1   2       70.64       59.69     12.87 o 
 -10   2   2       59.74       65.87     22.28 o 
  -9   2   2       62.01       56.56      4.03 o 
  -8   2   2        7.87        8.78      2.18 o 
  -7   2   2        0.05       -1.28      1.67 o 
  -6   2   2      426.19      432.25      7.20 o 
  -5   2   2        5.60        4.34      0.64 o 
  -4   2   2        2.37        0.72      0.50 o 
  -3   2   2     1021.35     1028.76      6.42 o 
  -2   2   2     8262.84     8224.46     29.74 o 
  -1   2   2      181.30      168.69      1.62 o 
   0   2   2     1965.19     2013.88      6.87 o 
   1   2   2     7267.72     7375.25     24.99 o 
   2   2   2     2901.92     3118.40     13.62 o 
   3   2   2      518.14      520.80      4.67 o 
   4   2   2      352.36      401.08      4.75 o 
   5   2   2      616.66      672.76      7.37 o 
   6   2   2     1736.91     1686.49     14.15 o 
   7   2   2      957.59      928.29     12.20 o 
   8   2   2      158.25      162.19      6.35 o 
   9   2   2       43.60       43.60      4.71 o 
 -10   3   2      332.66      348.30     29.11 o 
  -9   3   2        0.58       -2.11      2.11 o 
  -8   3   2        5.15        2.92      1.98 o 
  -7   3   2     1420.60     1405.95     14.95 o 
  -6   3   2       13.59        7.58      1.15 o 
  -5   3   2      213.45      211.08      3.21 o 
  -4   3   2       19.02       19.82      1.00 o 
  -3   3   2      981.64     1129.33      7.42 o 
  -2   3   2     1031.51     1071.15      6.32 o 
  -1   3   2      275.67      241.51      2.02 o 
   0   3   2     1766.04     1722.49      6.53 o 
   1   3   2     1827.37     1880.66      7.72 o 
   2   3   2      486.40      458.61      4.46 o 
   3   3   2      990.76     1048.14      8.92 o 
   4   3   2      824.59      799.64      7.64 o 
   5   3   2      391.56      379.39      5.63 o 
   6   3   2      859.46      826.51     10.06 o 
   7   3   2      310.17      295.58      7.34 o 
   8   3   2       56.46       64.61      5.48 o 
   9   3   2       47.78       57.44      5.07 o 
 -10   4   2      116.94      106.28     16.59 o 
  -9   4   2        1.14        0.34      2.65 o 
  -8   4   2       91.24       87.14      5.57 o 
  -7   4   2      107.27       94.52      3.68 o 
  -6   4   2      169.95      158.53      3.94 o 
  -5   4   2       10.20       13.63      1.11 o 
  -4   4   2      868.54      819.12      6.59 o 
  -3   4   2       85.03       76.22      1.83 o 
  -2   4   2       93.57      127.81      2.10 o 
  -1   4   2     1035.87     1050.99      5.64 o 
   0   4   2     2152.02     2034.47      9.03 o 
   1   4   2        0.20        0.83      0.44 o 
   2   4   2      269.45      284.27      3.08 o 
   3   4   2      620.70      634.41      6.40 o 
   4   4   2       73.66       90.10      2.63 o 
   5   4   2      833.93      914.09     10.30 o 
   6   4   2     1193.93     1140.90     14.44 o 
   7   4   2      186.58      192.70      6.08 o 
   8   4   2      507.83      526.00     13.47 o 
   9   4   2      117.52      120.72      7.99 o 
 -10   5   2      119.99      152.08     14.32 o 
  -9   5   2       77.50       74.94      5.31 o 
  -8   5   2        4.15        4.47      3.24 o 
  -7   5   2      160.77      156.25      5.72 o 
  -6   5   2      202.20      195.48      5.01 o 
  -5   5   2      172.83      143.21      3.17 o 
  -4   5   2       85.92       87.63      2.14 o 
  -3   5   2      218.03      217.34      3.19 o 
  -2   5   2     2361.26     2507.68     13.34 o 
  -1   5   2      118.06      119.13      1.66 o 
   0   5   2      247.74      216.40      2.90 o 
   1   5   2      132.84      135.53      1.97 o 
   2   5   2     1446.39     1395.95      8.37 o 
   3   5   2      521.46      536.34      5.50 o 
   4   5   2        1.23        2.23      0.91 o 
   5   5   2       32.23       37.35      2.02 o 
   6   5   2       92.95       97.27      3.88 o 
   7   5   2      265.96      266.02      6.80 o 
   8   5   2       17.46       15.22      3.03 o 
   9   5   2       12.45       17.87      3.23 o 
  -9   6   2      193.23      208.75      8.97 o 
  -8   6   2       23.28       26.86      3.41 o 
  -7   6   2      106.46      118.02      4.89 o 
  -6   6   2      267.73      255.64      6.44 o 
  -5   6   2       60.35       56.47      2.41 o 
  -4   6   2     3127.29     3163.63     20.30 o 
  -3   6   2      480.10      511.88      6.07 o 
  -2   6   2        8.75        6.20      0.67 o 
  -1   6   2       15.49       17.49      0.92 o 
   0   6   2     1690.02     1625.45      9.41 o 
   1   6   2      282.61      298.74      3.51 o 
   2   6   2       38.34       39.02      1.28 o 
   3   6   2      138.26      145.79      3.07 o 
   4   6   2      655.97      672.39      6.72 o 
   5   6   2      785.18      738.28     10.28 o 
   6   6   2       72.91       74.05      3.54 o 
   7   6   2      120.31      116.30      5.36 o 
   8   6   2     1497.81     1510.53     23.19 o 
   9   6   2       11.52        4.21      3.43 o 
  -9   7   2        0.48        0.13      2.50 o 
  -8   7   2        0.18       -0.55      2.03 o 
  -7   7   2      346.60      335.57      9.05 o 
  -6   7   2        0.88        0.63      1.62 o 
  -5   7   2      108.16       93.29      3.48 o 
  -4   7   2       89.52       94.05      2.86 o 
  -3   7   2      394.44      387.86      5.22 o 
  -2   7   2     1159.47     1157.02      7.92 o 
  -1   7   2      731.17      768.78      6.52 o 
   0   7   2     1129.13     1057.12      7.50 o 
   1   7   2      376.87      383.27      4.72 o 
   2   7   2       48.55       45.18      1.40 o 
   3   7   2       20.31       24.81      1.30 o 
   4   7   2     4183.19     4183.55     26.23 o 
   5   7   2      566.77      598.04      9.02 o 
   6   7   2        0.35       -1.18      1.43 o 
   7   7   2       39.59       32.83      2.94 o 
   8   7   2       44.44       42.72      4.56 o 
   9   7   2       51.30       63.68     14.12 o 
  -9   8   2        2.06       -0.73      5.12 o 
  -8   8   2       41.07       41.97      4.17 o 
  -7   8   2      122.06      137.00      5.34 o 
  -6   8   2       87.91      107.65      4.43 o 
  -5   8   2      271.58      273.84      5.99 o 
  -4   8   2      879.04      874.23     10.41 o 
  -3   8   2      110.79      109.17      2.63 o 
  -2   8   2       22.95       18.01      1.00 o 
  -1   8   2      558.50      585.64      5.13 o 
   0   8   2      226.81      236.93      3.20 o 
   1   8   2       93.38       73.35      2.24 o 
   2   8   2      283.22      247.78      2.95 o 
   3   8   2     1921.69     1901.85     12.41 o 
   4   8   2      237.75      217.14      5.36 o 
   5   8   2      396.82      368.28      7.58 o 
   6   8   2     1374.87     1333.33     15.51 o 
   7   8   2       43.75       51.36      4.42 o 
   8   8   2      280.58      318.21     12.10 o 
  -9   9   2        0.99       -5.29      6.70 o 
  -8   9   2      257.43      275.04     13.77 o 
  -7   9   2      239.95      236.08      7.74 o 
  -6   9   2      133.61      131.17      5.45 o 
  -5   9   2       29.36       30.27      2.85 o 
  -4   9   2     2143.91     2066.86     17.77 o 
  -3   9   2      349.90      348.35      5.43 o 
  -2   9   2       51.28       49.28      1.76 o 
  -1   9   2       10.37        9.45      1.02 o 
   0   9   2      229.74      209.87      3.42 o 
   1   9   2       53.12       55.75      1.91 o 
   2   9   2      430.69      416.88      6.06 o 
   3   9   2      123.44      117.21      3.40 o 
   4   9   2      622.71      596.40     11.25 o 
   5   9   2      124.93      146.61      5.93 o 
   6   9   2      429.85      430.81     11.65 o 
   7   9   2       14.24       13.74      2.71 o 
   8   9   2      122.92      117.68     10.45 o 
  -8  10   2       42.81       40.71      6.63 o 
  -7  10   2       13.21       12.31      2.41 o 
  -6  10   2      530.68      519.25     11.16 o 
  -5  10   2      258.36      246.60      6.71 o 
  -4  10   2       18.48       16.14      2.01 o 
  -3  10   2       28.64       26.83      1.87 o 
  -2  10   2      985.77      954.83      9.17 o 
  -1  10   2       73.30       65.90      2.84 o 
   0  10   2        5.02        5.48      1.36 o 
   1  10   2      862.97      832.15      7.82 o 
   2  10   2      236.37      219.74      4.48 o 
   3  10   2      206.03      191.62      5.90 o 
   4  10   2      136.52      114.38      5.13 o 
   5  10   2       35.49       33.57      3.20 o 
   6  10   2      751.50      758.85     16.03 o 
   7  10   2       32.19       46.44      4.29 o 
   8  10   2      231.09      214.14     17.11 o 
  -8  11   2       87.48       72.80     14.63 o 
  -7  11   2      174.30      188.45      8.58 o 
  -6  11   2       87.69       90.23      5.77 o 
  -5  11   2        9.37        6.12      2.40 o 
  -4  11   2        7.98        5.10      2.05 o 
  -3  11   2       74.59       74.58      3.31 o 
  -2  11   2      186.66      194.77      5.59 o 
  -1  11   2        7.25        3.14      1.37 o 
   0  11   2      485.84      486.56      8.31 o 
   1  11   2      203.73      191.90      5.04 o 
   2  11   2       21.67       22.10      2.57 o 
   3  11   2       25.63       25.58      3.02 o 
   4  11   2      780.50      786.18     14.04 o 
   5  11   2      138.53      142.39      7.17 o 
   6  11   2      114.31      113.90      6.79 o 
   7  11   2       17.93       24.76      4.28 o 
  -7  12   2       32.92       38.86      6.34 o 
  -6  12   2        5.84        6.53      2.49 o 
  -5  12   2      153.63      171.81      7.78 o 
  -4  12   2       10.41       15.02      2.44 o 
  -3  12   2      311.37      298.38      6.99 o 
  -2  12   2      431.45      436.69      8.96 o 
  -1  12   2      109.67       99.22      4.60 o 
   0  12   2      106.53       88.18      4.75 o 
   1  12   2        0.41        1.03      1.89 o 
   2  12   2       21.58       24.13      2.77 o 
   3  12   2        0.82        3.53      2.02 o 
   4  12   2       15.30       11.95      2.54 o 
   5  12   2      264.20      270.10     10.64 o 
   6  12   2      176.38      201.68      9.65 o 
  -6  13   2       39.31       50.76      7.26 o 
  -5  13   2        0.14       -2.17      2.91 o 
  -4  13   2        9.23        9.05      2.52 o 
  -3  13   2       13.81       11.20      2.88 o 
  -2  13   2      151.55      147.34      5.73 o 
  -1  13   2       17.48       21.71      2.66 o 
   0  13   2        3.25        1.41      2.14 o 
   1  13   2        4.03        4.53      2.95 o 
   2  13   2      148.58      161.97      7.94 o 
   3  13   2       81.42       78.52      4.85 o 
   4  13   2       82.48       95.90      6.42 o 
   5  13   2       54.02       51.63      5.06 o 
   6  13   2       35.37       41.25     11.68 o 
  -5  14   2       16.40       11.35      4.00 o 
  -4  14   2      205.32      206.12      9.35 o 
  -3  14   2       67.28       65.24      5.05 o 
  -2  14   2       23.91       24.77      3.52 o 
  -1  14   2       15.84       11.19      2.58 o 
   0  14   2       10.48        6.75      2.39 o 
   1  14   2      223.18      228.68      8.88 o 
   2  14   2      104.24      104.01      6.69 o 
   3  14   2        0.88        3.24      2.34 o 
   4  14   2       39.90       35.70      4.28 o 
   5  14   2      103.94      103.66     16.57 o 
  -5  15   2       45.91       42.64     11.77 o 
  -4  15   2      119.65      130.34     17.96 o 
  -3  15   2       73.49       85.62      6.50 o 
  -2  15   2      132.66      142.33      8.07 o 
  -1  15   2       27.40       24.13      3.49 o 
   0  15   2       58.67       59.54      4.53 o 
   1  15   2      266.88      272.58     10.11 o 
   2  15   2      227.34      215.51      9.91 o 
   3  15   2      305.55      297.99     13.13 o 
   4  15   2        1.46        4.68      6.69 o 
  -3  16   2       55.13       59.83     12.92 o 
  -2  16   2      203.65      207.02     20.73 o 
  -1  16   2      225.76      208.57     15.83 o 
   0  16   2       38.09       34.85      5.24 o 
   1  16   2        6.26       16.66      4.95 o 
   2  16   2        2.68        4.68      4.27 o 
   1  17   2        6.58       16.91      8.11 o 
  -9   0   3      430.40      432.82     14.93 o 
  -7   0   3      144.32      133.95      6.41 o 
  -5   0   3      222.83      249.39      4.67 o 
  -3   0   3      339.54      374.63      8.31 o 
  -1   0   3     1204.62     1149.02      9.44 o 
   1   0   3      723.16      670.32      5.97 o 
   3   0   3     3960.47     4076.25     25.04 o 
   5   0   3      190.48      180.16      5.10 o 
   7   0   3       25.68       25.35      2.49 o 
   9   0   3       13.31        7.51      5.08 o 
 -10   1   3        3.59        9.88      6.56 o 
  -9   1   3      109.85      107.18      5.36 o 
  -8   1   3        3.64        2.32      1.75 o 
  -7   1   3     1811.14     1776.59     18.71 o 
  -6   1   3      550.00      570.42      6.40 o 
  -5   1   3      311.57      293.66      5.65 o 
  -4   1   3      220.39      252.00      3.47 o 
  -3   1   3       60.62       48.33      1.32 o 
  -2   1   3       53.30       67.99      1.39 o 
  -1   1   3      932.69      865.78      4.54 o 
   0   1   3      174.36      155.34      1.27 o 
   1   1   3      798.29      775.20      4.25 o 
   2   1   3      220.38      210.03      2.13 o 
   3   1   3       38.90       63.48      1.49 o 
   4   1   3       64.10       76.12      1.87 o 
   5   1   3      201.40      180.90      3.44 o 
   6   1   3      470.02      467.92      6.91 o 
   7   1   3        4.76        7.35      1.52 o 
   8   1   3      484.57      495.73     13.53 o 
   9   1   3       34.00       29.04      3.96 o 
  10   1   3      298.55      293.54     27.86 o 
 -10   2   3      319.35      306.31     28.23 o 
  -9   2   3       23.27       26.11      3.22 o 
  -8   2   3      447.73      430.11      9.28 o 
  -7   2   3       69.11       57.72      3.43 o 
  -6   2   3     1058.45     1031.14     11.28 o 
  -5   2   3        2.55        6.68      1.29 o 
  -4   2   3     1195.75     1342.63     10.06 o 
  -3   2   3     1165.57     1179.18      7.82 o 
  -2   2   3      177.18      214.02      2.17 o 
  -1   2   3      117.18      124.23      1.31 o 
   0   2   3    13292.77    12776.02     49.19 o 
   1   2   3     2856.64     2825.18     10.74 o 
   2   2   3     1206.14     1273.03      7.85 o 
   3   2   3     1576.26     1622.80      9.43 o 
   4   2   3       31.60       22.85      1.13 o 
   5   2   3       29.79       36.19      1.73 o 
   6   2   3      252.35      248.71      4.91 o 
   7   2   3      450.27      422.92      8.18 o 
   8   2   3       58.49       57.18      4.36 o 
   9   2   3        0.17        2.06      2.37 o 
 -10   3   3        5.39        1.37      4.88 o 
  -9   3   3      160.26      180.09      7.56 o 
  -8   3   3        0.19        1.69      1.75 o 
  -7   3   3      118.73      121.84      4.88 o 
  -6   3   3      134.74      141.98      4.07 o 
  -5   3   3     1198.54     1110.91     11.07 o 
  -4   3   3       39.37       26.20      1.08 o 
  -3   3   3     4706.60     5137.40     22.87 o 
  -2   3   3       93.72       97.47      1.48 o 
  -1   3   3       15.78       18.97      0.57 o 
   0   3   3       61.46       59.11      1.39 o 
   1   3   3     1370.71     1568.10      6.40 o 
   2   3   3     2190.95     2281.32     14.32 o 
   3   3   3      254.07      245.75      3.68 o 
   4   3   3      648.24      647.20      7.03 o 
   5   3   3      190.34      179.72      3.96 o 
   6   3   3      254.95      261.33      6.16 o 
   7   3   3      823.36      800.46     11.72 o 
   8   3   3      233.19      238.57      8.36 o 
   9   3   3      389.02      416.97     13.37 o 
 -10   4   3       43.33       36.41     10.89 o 
  -9   4   3        0.88        1.02      2.35 o 
  -8   4   3      107.77      104.26      6.08 o 
  -7   4   3       37.34       42.23      2.54 o 
  -6   4   3       33.40       32.50      2.35 o 
  -5   4   3      187.97      176.33      2.89 o 
  -4   4   3     1590.73     1661.84     11.56 o 
  -3   4   3      232.98      202.50      3.45 o 
  -2   4   3      946.75      977.64      6.63 o 
  -1   4   3        7.25        5.85      0.44 o 
   0   4   3      894.31      961.33      4.77 o 
   1   4   3      365.17      347.89      2.96 o 
   2   4   3      217.17      206.46      3.43 o 
   3   4   3      832.84      838.73      7.72 o 
   4   4   3      154.06      175.16      4.20 o 
   5   4   3      213.32      206.98      4.07 o 
   6   4   3      325.79      322.94      7.00 o 
   7   4   3       45.60       41.18      2.89 o 
   8   4   3        6.09        9.18      2.44 o 
   9   4   3       30.24       30.66      4.55 o 
 -10   5   3      103.56       97.59     11.77 o 
  -9   5   3       94.81       96.53      5.96 o 
  -8   5   3      141.29      146.72      7.25 o 
  -7   5   3       13.92       11.54      1.73 o 
  -6   5   3       82.56       84.09      3.35 o 
  -5   5   3     1700.38     1664.33     11.27 o 
  -4   5   3       75.38       79.53      2.15 o 
  -3   5   3       48.01       66.53      1.98 o 
  -2   5   3      360.48      388.43      3.92 o 
  -1   5   3     3439.39     3587.43     22.10 o 
   0   5   3      551.86      597.16      3.88 o 
   1   5   3        6.29        3.31      0.57 o 
   2   5   3      761.69      915.45      6.59 o 
   3   5   3     1057.97     1063.96      9.40 o 
   4   5   3      250.24      253.55      5.20 o 
   5   5   3     4961.70     4815.12     31.35 o 
   6   5   3      155.79      162.33      5.09 o 
   7   5   3     1081.20     1069.82     14.41 o 
   8   5   3       48.42       47.68      5.09 o 
   9   5   3       86.82       98.56      9.41 o 
  -9   6   3       37.21       32.23      3.72 o 
  -8   6   3       35.59       39.23      3.73 o 
  -7   6   3        9.90        9.25      1.89 o 
  -6   6   3      155.78      133.82      4.69 o 
  -5   6   3       63.99       64.37      2.42 o 
  -4   6   3        0.17        1.02      0.85 o 
  -3   6   3      580.28      545.71      5.96 o 
  -2   6   3       81.17       96.52      2.06 o 
  -1   6   3        1.30       10.60      0.77 o 
   0   6   3     2229.10     2395.54     12.12 o 
   1   6   3     1157.24     1113.08      8.10 o 
   2   6   3       18.63       13.33      1.13 o 
   3   6   3      227.19      228.41      3.68 o 
   4   6   3      476.44      460.04      7.34 o 
   5   6   3        5.87        3.09      1.52 o 
   6   6   3       56.25       63.88      3.37 o 
   7   6   3        6.26        4.24      2.23 o 
   8   6   3        3.41        8.60      2.74 o 
   9   6   3      567.34      594.44     22.55 o 
  -9   7   3       66.16       78.40      6.64 o 
  -8   7   3       10.58        8.47      2.52 o 
  -7   7   3       19.09       15.53      2.20 o 
  -6   7   3        0.01        0.86      1.47 o 
  -5   7   3     2602.00     2545.11     19.75 o 
  -4   7   3      222.04      221.31      4.60 o 
  -3   7   3       12.06        5.61      0.82 o 
  -2   7   3     1256.73     1288.52     10.83 o 
  -1   7   3      314.26      286.52      3.28 o 
   0   7   3       14.52        8.44      0.90 o 
   1   7   3      539.11      587.11      5.25 o 
   2   7   3        0.01        0.52      0.56 o 
   3   7   3      428.11      415.81      5.41 o 
   4   7   3      397.22      374.58      7.26 o 
   5   7   3       26.58       31.05      2.47 o 
   6   7   3        8.52        7.11      1.77 o 
   7   7   3      470.05      490.12     12.18 o 
   8   7   3       67.42       80.06      4.99 o 
   9   7   3       49.50       48.37     12.19 o 
  -9   8   3        4.09        3.67      6.91 o 
  -8   8   3      142.95      148.39      8.54 o 
  -7   8   3       79.59       72.99      3.96 o 
  -6   8   3       79.67       83.11      3.92 o 
  -5   8   3       98.57      108.16      3.89 o 
  -4   8   3      323.57      316.10      5.27 o 
  -3   8   3      364.58      344.71      4.52 o 
  -2   8   3      163.90      170.19      2.92 o 
  -1   8   3       31.01       23.13      1.04 o 
   0   8   3      319.52      371.17      4.85 o 
   1   8   3      379.67      327.55      4.90 o 
   2   8   3       26.45       19.29      1.49 o 
   3   8   3      293.55      269.47      4.90 o 
   4   8   3       58.66       53.56      2.90 o 
   5   8   3      101.74      103.31      4.85 o 
   6   8   3       52.15       53.75      3.56 o 
   7   8   3       83.61       72.60      5.19 o 
   8   8   3       27.34       20.82      3.15 o 
  -8   9   3       38.73       48.47      4.74 o 
  -7   9   3       32.54       31.76      3.02 o 
  -6   9   3       34.48       38.30      3.21 o 
  -5   9   3      187.94      167.85      5.30 o 
  -4   9   3       21.68       25.11      1.70 o 
  -3   9   3      561.38      521.32      6.61 o 
  -2   9   3        6.84        4.32      1.02 o 
  -1   9   3      101.82       85.43      2.22 o 
   0   9   3      261.51      280.09      4.61 o 
   1   9   3        5.54        4.97      1.01 o 
   2   9   3       26.97       33.19      1.93 o 
   3   9   3       33.58       34.43      3.27 o 
   4   9   3       39.12       34.87      2.86 o 
   5   9   3      490.76      497.79     10.99 o 
   6   9   3       78.66       83.42      5.87 o 
   7   9   3       59.36       37.81      3.90 o 
   8   9   3      120.10      111.84     10.84 o 
  -8  10   3      128.99      122.85     16.90 o 
  -7  10   3       21.17       18.54      2.67 o 
  -6  10   3        0.39        1.28      1.97 o 
  -5  10   3       47.83       40.97      2.90 o 
  -4  10   3        0.02        2.99      1.55 o 
  -3  10   3        8.06        9.76      1.45 o 
  -2  10   3      284.96      300.20      5.15 o 
  -1  10   3      612.06      571.41      7.58 o 
   0  10   3      155.62      153.03      4.00 o 
   1  10   3       68.12       65.96      2.36 o 
   2  10   3      117.46      112.24      3.35 o 
   3  10   3      563.11      555.08      9.82 o 
   4  10   3      256.23      262.69      7.80 o 
   5  10   3      260.77      273.56      8.37 o 
   6  10   3       41.81       34.56      3.75 o 
   7  10   3      166.79      163.79      7.90 o 
   8  10   3      201.87      185.72     13.00 o 
  -8  11   3        1.88       11.61      7.66 o 
  -7  11   3     1179.39     1227.67     28.06 o 
  -6  11   3       89.73       93.82      5.83 o 
  -5  11   3        0.55        4.18      2.15 o 
  -4  11   3       90.16       86.49      4.73 o 
  -3  11   3      702.82      698.98     10.04 o 
  -2  11   3        0.42        0.29      1.44 o 
  -1  11   3      140.30      146.83      5.07 o 
   0  11   3      367.16      354.71      7.38 o 
   1  11   3      743.32      725.73     10.16 o 
   2  11   3        5.21        7.40      2.09 o 
   3  11   3       68.21       66.42      3.80 o 
   4  11   3       72.24       77.02      4.51 o 
   5  11   3       44.90       55.50      4.82 o 
   6  11   3        1.18        3.55      2.65 o 
   7  11   3        8.32       -0.72      3.39 o 
  -7  12   3        6.71       16.48      5.23 o 
  -6  12   3      198.38      195.91      8.67 o 
  -5  12   3       26.27       19.95      3.02 o 
  -4  12   3      482.38      502.21     10.82 o 
  -3  12   3      143.77      140.34      5.94 o 
  -2  12   3      353.99      356.38      8.01 o 
  -1  12   3      351.53      352.00      9.02 o 
   0  12   3      151.69      158.90      8.50 o 
   1  12   3      295.87      303.48      7.67 o 
   2  12   3       74.65       82.60      5.06 o 
   3  12   3      306.64      297.64      8.86 o 
   4  12   3        3.99        3.72      2.40 o 
   5  12   3      125.49      154.40      8.27 o 
   6  12   3       24.25       39.46      4.72 o 
  -6  13   3       20.96       20.30      7.76 o 
  -5  13   3      412.35      413.60     13.47 o 
  -4  13   3        1.71       -0.91      2.29 o 
  -3  13   3       25.17       25.98      3.17 o 
  -2  13   3      207.62      218.90      6.59 o 
  -1  13   3      455.55      458.78     10.71 o 
   0  13   3      111.11      112.43      6.37 o 
   1  13   3       21.76       18.94      2.73 o 
   2  13   3       12.24       17.89      2.52 o 
   3  13   3       42.25       31.84      3.28 o 
   4  13   3        7.36        7.52      2.73 o 
   5  13   3      313.69      333.17     12.31 o 
  -5  14   3       20.97       17.02      4.84 o 
  -4  14   3       29.08       25.20      5.56 o 
  -3  14   3      176.40      172.90      7.83 o 
  -2  14   3      162.81      164.53      6.32 o 
  -1  14   3       18.47       18.02      2.95 o 
   0  14   3      253.11      254.27      8.50 o 
   1  14   3      284.02      283.95     10.86 o 
   2  14   3      207.21      214.99      9.60 o 
   3  14   3      101.91      113.45      6.70 o 
   4  14   3        9.21        5.36      2.62 o 
   5  14   3       23.16       28.86      9.63 o 
  -5  15   3      105.54      124.20     18.48 o 
  -4  15   3       21.79        4.99      4.81 o 
  -3  15   3       57.51       61.64      6.12 o 
  -2  15   3       16.47       28.82      4.63 o 
  -1  15   3       10.20       10.61      2.81 o 
   0  15   3        3.42        2.00      2.27 o 
   1  15   3       23.81       20.29      3.24 o 
   2  15   3       23.03       16.79      3.36 o 
   3  15   3      278.54      261.02     15.27 o 
  -3  16   3       76.86       77.78     14.99 o 
  -2  16   3        3.48        1.21      3.64 o 
  -1  16   3        0.17        0.00      3.67 o 
   0  16   3       21.64       25.94      5.75 o 
   1  16   3       68.48       73.08     10.47 o 
   2  16   3      177.21      161.00     20.41 o 
   0  17   3       64.06       98.47     16.80 o 
 -10   0   4        2.04       10.81      6.83 o 
  -8   0   4      106.50       97.96      5.92 o 
  -6   0   4       29.16       19.59      2.49 o 
  -4   0   4      672.56      677.24     10.17 o 
  -2   0   4     4397.90     4374.15     33.48 o 
   0   0   4      582.41      559.86      4.84 o 
   2   0   4        8.42       11.18      1.17 o 
   4   0   4     1944.76     1969.94     18.50 o 
   6   0   4       87.32       90.37      4.16 o 
   8   0   4     1249.43     1234.54     31.45 o 
 -10   1   4        0.83       -7.53      7.72 o 
  -9   1   4       18.05       17.67      2.82 o 
  -8   1   4      122.66      130.68      5.09 o 
  -7   1   4      351.94      348.42      7.66 o 
  -6   1   4     1558.00     1450.49     13.09 o 
  -5   1   4      390.55      421.96      5.49 o 
  -4   1   4     2063.65     2112.78     12.84 o 
  -3   1   4       32.25       40.41      1.55 o 
  -2   1   4     3154.47     3160.11     16.73 o 
  -1   1   4     2829.19     2991.32     11.18 o 
   0   1   4    14287.33    14112.13     52.36 o 
   1   1   4     5010.82     5022.58     20.53 o 
   2   1   4     2691.40     2810.75     15.11 o 
   3   1   4       29.01       35.69      1.30 o 
   4   1   4      552.18      576.10      6.02 o 
   5   1   4       29.85       40.96      1.67 o 
   6   1   4        8.40        7.93      1.32 o 
   7   1   4       29.59       33.61      2.61 o 
   8   1   4      244.03      236.33     10.24 o 
   9   1   4      444.31      410.51     13.38 o 
 -10   2   4      158.24      165.45     17.01 o 
  -9   2   4       20.21       16.61      2.65 o 
  -8   2   4      599.49      602.10     11.05 o 
  -7   2   4       72.62       61.73      3.60 o 
  -6   2   4       53.39       51.11      2.78 o 
  -5   2   4      650.56      740.13      7.41 o 
  -4   2   4        2.30        1.81      0.64 o 
  -3   2   4      966.94     1063.42      9.12 o 
  -2   2   4      157.69      189.53      2.15 o 
  -1   2   4      268.24      295.29      2.21 o 
   0   2   4     6548.58     6646.43     21.02 o 
   1   2   4     1791.00     1817.84      7.97 o 
   2   2   4      663.49      666.21      6.87 o 
   3   2   4      239.48      283.89      3.57 o 
   4   2   4     1647.98     1639.56     11.51 o 
   5   2   4      246.96      269.57      4.94 o 
   6   2   4      374.83      391.53      7.18 o 
   7   2   4        3.39        5.28      2.15 o 
   8   2   4      347.40      362.75     15.06 o 
   9   2   4      129.86      125.88      7.54 o 
 -10   3   4       32.62       57.58      9.21 o 
  -9   3   4        4.42        0.42      2.05 o 
  -8   3   4       42.90       40.95      3.23 o 
  -7   3   4      296.50      289.75      7.55 o 
  -6   3   4      754.93      722.22     11.04 o 
  -5   3   4      119.07      127.45      3.11 o 
  -4   3   4      553.58      528.37      5.88 o 
  -3   3   4       18.23       29.66      1.14 o 
  -2   3   4      959.35      928.59      6.17 o 
  -1   3   4      803.34      826.04      4.23 o 
   0   3   4      374.22      354.53      2.39 o 
   1   3   4     6248.68     6409.70     28.46 o 
   2   3   4      354.18      366.21      5.12 o 
   3   3   4      218.33      266.88      5.00 o 
   4   3   4       23.91       27.26      1.66 o 
   5   3   4      848.65      866.53     10.41 o 
   6   3   4      112.03      103.55      4.04 o 
   7   3   4        0.33        3.18      1.82 o 
   8   3   4        2.07        4.26      2.37 o 
   9   3   4       24.03       20.60      3.54 o 
 -10   4   4      223.21      213.89     16.80 o 
  -9   4   4      341.72      343.74     13.02 o 
  -8   4   4       60.49       61.86      4.79 o 
  -7   4   4       76.93       72.36      3.87 o 
  -6   4   4     1424.02     1369.72     13.95 o 
  -5   4   4        9.83        4.73      0.74 o 
  -4   4   4        0.93        0.68      0.61 o 
  -3   4   4     3022.03     3241.55     18.08 o 
  -2   4   4      375.33      366.51      3.77 o 
  -1   4   4      460.54      513.39      3.53 o 
   0   4   4       16.68       12.37      0.68 o 
   1   4   4      897.16      948.05      5.70 o 
   2   4   4     2150.15     2224.11     14.91 o 
   3   4   4        0.21        1.01      1.10 o 
   4   4   4      131.84      104.68      3.53 o 
   5   4   4      158.05      127.17      4.20 o 
   6   4   4        9.78        5.01      1.63 o 
   7   4   4      257.76      266.27      6.91 o 
   8   4   4       15.03       14.32      2.58 o 
   9   4   4       52.73       53.99      7.45 o 
 -10   5   4       89.61      113.56     18.43 o 
  -9   5   4       67.20       64.07      6.30 o 
  -8   5   4       29.82       26.55      3.49 o 
  -7   5   4        0.12        1.29      1.76 o 
  -6   5   4       30.99       33.29      2.24 o 
  -5   5   4      266.12      298.09      4.28 o 
  -4   5   4      641.22      599.71      6.09 o 
  -3   5   4      121.91      145.75      2.75 o 
  -2   5   4      134.14      171.57      2.76 o 
  -1   5   4       48.35       50.18      1.18 o 
   0   5   4        0.74        1.03      0.42 o 
   1   5   4      347.72      340.92      3.66 o 
   2   5   4     2534.44     2561.28     16.70 o 
   3   5   4      382.60      418.94      5.48 o 
   4   5   4       21.60       25.18      2.06 o 
   5   5   4       12.14        9.31      1.77 o 
   6   5   4      395.10      381.90      8.43 o 
   7   5   4       31.19       25.61      2.62 o 
   8   5   4       10.26       12.18      2.59 o 
   9   5   4       32.82       33.99      9.73 o 
  -9   6   4       29.83       16.85      4.20 o 
  -8   6   4       94.93      107.28      6.47 o 
  -7   6   4       53.96       67.68      3.66 o 
  -6   6   4     1086.43     1088.00     13.96 o 
  -5   6   4       50.68       37.13      2.13 o 
  -4   6   4       15.77       13.11      1.15 o 
  -3   6   4      185.11      171.48      3.17 o 
  -2   6   4      517.46      605.90      5.94 o 
  -1   6   4       37.35       33.54      1.11 o 
   0   6   4      391.98      338.71      3.28 o 
   1   6   4      880.05      902.31      6.86 o 
   2   6   4      189.19      162.33      2.65 o 
   3   6   4      760.91      796.07      8.54 o 
   4   6   4       45.50       37.52      2.34 o 
   5   6   4       97.82       90.29      3.70 o 
   6   6   4      338.17      355.90      8.26 o 
   7   6   4       11.78       12.08      2.26 o 
   8   6   4       37.15       25.55      3.50 o 
   9   6   4       90.54       97.34     16.11 o 
  -9   7   4       69.78       71.03      6.45 o 
  -8   7   4       18.66       19.51      2.99 o 
  -7   7   4        2.68        4.32      2.03 o 
  -6   7   4      424.81      384.99      8.22 o 
  -5   7   4       50.04       42.49      2.93 o 
  -4   7   4     1158.36     1154.92     10.66 o 
  -3   7   4      677.72      682.36      6.94 o 
  -2   7   4       43.32       67.41      1.90 o 
  -1   7   4       25.63       35.05      1.41 o 
   0   7   4     1355.75     1516.64     10.83 o 
   1   7   4      218.51      228.84      3.36 o 
   2   7   4       21.95       26.28      1.25 o 
   3   7   4       93.99      107.65      3.12 o 
   4   7   4        2.14       -0.29      1.50 o 
   5   7   4      199.67      203.71      5.44 o 
   6   7   4       10.04       11.85      2.43 o 
   7   7   4       25.77       25.41      2.65 o 
   8   7   4        1.23        1.11      2.53 o 
   9   7   4        2.65        9.74      8.46 o 
  -9   8   4      164.86      141.31     20.38 o 
  -8   8   4      650.21      658.74     15.55 o 
  -7   8   4        0.34       -0.48      1.75 o 
  -6   8   4      156.78      164.99      5.35 o 
  -5   8   4       36.46       35.27      2.47 o 
  -4   8   4      276.46      268.18      5.26 o 
  -3   8   4      150.37      145.42      2.81 o 
  -2   8   4      600.09      665.36      6.50 o 
  -1   8   4      406.24      384.59      5.27 o 
   0   8   4        0.06       -0.02      0.84 o 
   1   8   4       12.54       12.36      1.19 o 
   2   8   4      551.27      524.13      5.87 o 
   3   8   4      478.83      456.12      7.28 o 
   4   8   4      387.78      419.80      7.97 o 
   5   8   4       83.72       75.86      3.77 o 
   6   8   4      458.46      453.47     10.86 o 
   7   8   4      445.27      464.11     12.77 o 
   8   8   4       32.58       28.19      4.10 o 
  -8   9   4      184.01      162.58      7.89 o 
  -7   9   4        4.43        5.65      2.27 o 
  -6   9   4      283.29      274.84      7.80 o 
  -5   9   4       16.38       16.91      2.05 o 
  -4   9   4      553.07      490.08      6.93 o 
  -3   9   4      491.84      485.72      5.98 o 
  -2   9   4     2137.42     2158.26     16.12 o 
  -1   9   4      341.58      344.42      4.72 o 
   0   9   4      319.04      316.15      5.09 o 
   1   9   4      285.34      262.42      5.08 o 
   2   9   4     4090.97     4081.46     25.14 o 
   3   9   4       13.13       18.28      2.18 o 
   4   9   4       74.84       80.65      4.12 o 
   5   9   4       26.61       32.82      3.08 o 
   6   9   4       63.29       64.14      4.43 o 
   7   9   4        5.23        4.14      2.57 o 
   8   9   4      120.17      108.66     12.03 o 
  -8  10   4       23.27       28.15      5.34 o 
  -7  10   4        6.97        4.52      2.18 o 
  -6  10   4        0.41        1.71      1.83 o 
  -5  10   4        0.04       -1.41      1.82 o 
  -4  10   4      111.73      105.10      4.44 o 
  -3  10   4       60.95       57.58      2.42 o 
  -2  10   4      303.70      274.29      5.53 o 
  -1  10   4      714.51      703.48      8.60 o 
   0  10   4       21.73       24.08      1.85 o 
   1  10   4       58.52       62.40      2.64 o 
   2  10   4      252.18      232.83      5.69 o 
   3  10   4       45.89       44.62      2.67 o 
   4  10   4      454.14      471.83     10.12 o 
   5  10   4      112.94      116.19      5.64 o 
   6  10   4      175.09      200.39      8.44 o 
   7  10   4      146.96      159.71      7.89 o 
   8  10   4      360.03      297.53     20.26 o 
  -7  11   4        5.68       10.28      3.93 o 
  -6  11   4      258.04      260.00      9.49 o 
  -5  11   4      105.16      107.48      5.99 o 
  -4  11   4     1304.94     1235.56     16.86 o 
  -3  11   4       87.98       95.49      3.98 o 
  -2  11   4     1036.66     1005.89     13.22 o 
  -1  11   4       58.78       57.11      3.52 o 
   0  11   4      601.71      583.78      9.33 o 
   1  11   4      172.12      181.81      5.04 o 
   2  11   4      346.40      363.64      7.89 o 
   3  11   4      245.43      241.84      6.79 o 
   4  11   4        0.87        1.21      2.09 o 
   5  11   4        0.39        3.95      2.59 o 
   6  11   4      216.64      225.68      9.17 o 
   7  11   4       37.86       36.27      6.19 o 
  -7  12   4      112.63      100.37      9.34 o 
  -6  12   4        1.72        0.81      2.37 o 
  -5  12   4      172.13      177.00      7.33 o 
  -4  12   4       82.24       85.08      4.85 o 
  -3  12   4       41.11       41.98      2.81 o 
  -2  12   4        2.43        1.47      1.60 o 
  -1  12   4      223.24      216.03      7.95 o 
   0  12   4        5.41        5.28      1.91 o 
   1  12   4        5.16        5.77      1.80 o 
   2  12   4        0.34       -0.50      1.87 o 
   3  12   4       22.06       30.33      2.91 o 
   4  12   4      302.72      334.47     10.46 o 
   5  12   4       14.12       13.38      3.78 o 
   6  12   4       64.43       64.91      8.69 o 
  -6  13   4      514.71      525.02     18.81 o 
  -5  13   4      361.69      377.20     11.90 o 
  -4  13   4       58.92       53.66      4.49 o 
  -3  13   4        0.92       -0.66      2.24 o 
  -2  13   4        5.33        3.12      1.72 o 
  -1  13   4       35.07       26.84      3.27 o 
   0  13   4      762.72      766.98     14.30 o 
   1  13   4      155.34      177.19      7.59 o 
   2  13   4       63.08       66.49      5.14 o 
   3  13   4       87.96       82.64      5.15 o 
   4  13   4       68.40       61.66      4.91 o 
   5  13   4      170.81      171.59      8.94 o 
  -5  14   4       67.99       69.09      8.19 o 
  -4  14   4       45.05       45.45      5.46 o 
  -3  14   4       92.29       99.96      6.44 o 
  -2  14   4        0.71        1.50      1.88 o 
  -1  14   4       99.73      103.34      5.96 o 
   0  14   4       24.63       21.90      3.11 o 
   1  14   4      129.77      129.69      7.53 o 
   2  14   4      166.81      170.68      7.93 o 
   3  14   4        0.90       -1.77      2.48 o 
   4  14   4       38.09       48.33      5.70 o 
   5  14   4       82.99       63.03     13.10 o 
  -4  15   4       93.11      124.14     17.56 o 
  -3  15   4       17.92       19.25      3.89 o 
  -2  15   4       19.84       15.03      3.22 o 
  -1  15   4      120.41      120.10      6.62 o 
   0  15   4      144.74      140.13      7.42 o 
   1  15   4      265.33      262.97     10.93 o 
   2  15   4      105.76      100.71      7.06 o 
   3  15   4       75.69       90.16     15.33 o 
  -3  16   4      317.12      314.17     20.89 o 
  -2  16   4        2.72        4.36      4.92 o 
  -1  16   4      141.49      147.09     10.15 o 
   0  16   4      118.97      117.50     12.95 o 
   1  16   4       27.73       16.83      6.97 o 
   2  16   4       50.80       56.43     13.06 o 
   0  17   4       10.46       17.00      8.65 o 
  -9   0   5        0.21        2.02      3.16 o 
  -7   0   5     1023.56      960.17     17.58 o 
  -5   0   5      793.56      758.18     10.70 o 
  -3   0   5      745.90      694.76      7.49 o 
  -1   0   5     3078.51     3226.09     19.23 o 
   1   0   5      992.25     1022.09      8.96 o 
   3   0   5      821.30      841.77     10.11 o 
   5   0   5     1202.05     1210.84     14.96 o 
   7   0   5      276.63      277.86      9.97 o 
   9   0   5       19.36       15.11      8.71 o 
 -10   1   5       48.39       52.69     11.63 o 
  -9   1   5      415.39      431.05     12.44 o 
  -8   1   5      170.68      170.57      6.38 o 
  -7   1   5      739.62      712.98     11.14 o 
  -6   1   5      215.26      223.25      4.58 o 
  -5   1   5      219.28      207.78      4.31 o 
  -4   1   5       38.17       36.86      1.45 o 
  -3   1   5      347.92      329.80      4.88 o 
  -2   1   5     3334.26     3542.16     19.66 o 
  -1   1   5      540.25      504.30      3.83 o 
   0   1   5      592.23      563.42      3.36 o 
   1   1   5     1817.43     1835.70      9.95 o 
   2   1   5      335.57      319.09      3.89 o 
   3   1   5      822.56      819.48      6.88 o 
   4   1   5      821.58      850.77      7.78 o 
   5   1   5      277.68      277.34      4.66 o 
   6   1   5      737.51      721.50      9.28 o 
   7   1   5      322.69      333.69      7.68 o 
   8   1   5        2.14        2.42      2.71 o 
   9   1   5        9.74       11.28      3.52 o 
 -10   2   5       19.40       12.08      4.97 o 
  -9   2   5      137.92      136.40      8.09 o 
  -8   2   5        1.11        1.20      1.71 o 
  -7   2   5      718.41      666.83     11.58 o 
  -6   2   5       52.58       40.64      2.63 o 
  -5   2   5      712.87      694.19      7.24 o 
  -4   2   5      362.22      381.06      5.26 o 
  -3   2   5        2.74        1.14      1.00 o 
  -2   2   5      945.32      998.68      7.33 o 
  -1   2   5      598.05      634.18      3.81 o 
   0   2   5      581.58      590.34      3.31 o 
   1   2   5      261.16      289.01      3.00 o 
   2   2   5       10.60        7.89      1.15 o 
   3   2   5      438.15      423.21      4.60 o 
   4   2   5       60.33       77.05      2.20 o 
   5   2   5      151.25      154.60      3.59 o 
   6   2   5       68.10       68.83      3.16 o 
   7   2   5        0.10       -0.71      1.71 o 
   8   2   5        0.02       -0.50      2.52 o 
   9   2   5      503.23      510.08     16.62 o 
 -10   3   5       39.25       49.58      7.06 o 
  -9   3   5        1.58       10.12      3.12 o 
  -8   3   5       21.95       26.46      2.84 o 
  -7   3   5      177.70      179.87      5.94 o 
  -6   3   5      115.17      102.39      3.46 o 
  -5   3   5       35.81       23.34      1.65 o 
  -4   3   5     1194.72     1297.41     10.97 o 
  -3   3   5      352.79      327.70      3.90 o 
  -2   3   5      364.36      384.98      3.35 o 
  -1   3   5     4517.60     4559.64     15.67 o 
   0   3   5      779.87      832.86      4.42 o 
   1   3   5     1339.96     1345.07      7.89 o 
   2   3   5       40.59       46.00      1.70 o 
   3   3   5     1401.38     1367.53     12.24 o 
   4   3   5        0.30        0.92      0.92 o 
   5   3   5      952.21      946.64     11.85 o 
   6   3   5        7.49       11.21      1.87 o 
   7   3   5      612.61      609.57     11.26 o 
   8   3   5      343.06      339.57     10.55 o 
   9   3   5       19.41       27.50      4.61 o 
 -10   4   5      104.85       83.53     10.79 o 
  -9   4   5      155.94      138.46      8.35 o 
  -8   4   5       81.59       60.79      4.32 o 
  -7   4   5      326.57      320.13      8.98 o 
  -6   4   5      237.75      244.05      6.17 o 
  -5   4   5     1092.50     1114.19     11.16 o 
  -4   4   5      724.96      816.49      7.66 o 
  -3   4   5      415.82      407.19      4.84 o 
  -2   4   5      200.40      291.19      3.09 o 
  -1   4   5     3358.65     3515.68     15.92 o 
   0   4   5     2002.87     2008.84      8.92 o 
   1   4   5     5935.15     6421.20     28.46 o 
   2   4   5      584.46      583.52      7.24 o 
   3   4   5       45.67       48.87      2.28 o 
   4   4   5      298.75      295.74      5.05 o 
   5   4   5      188.82      202.45      5.41 o 
   6   4   5       29.42       22.73      2.15 o 
   7   4   5      164.93      174.18      5.78 o 
   8   4   5        1.86        4.94      2.25 o 
   9   4   5      374.76      378.59     32.11 o 
  -9   5   5      187.03      163.60      9.25 o 
  -8   5   5        0.47        1.49      2.45 o 
  -7   5   5      311.88      323.91      9.00 o 
  -6   5   5       14.73       18.40      1.77 o 
  -5   5   5     2537.85     2414.95     23.72 o 
  -4   5   5      220.73      244.39      3.85 o 
  -3   5   5      428.43      378.07      4.31 o 
  -2   5   5       74.63      111.90      2.36 o 
  -1   5   5      137.24       99.34      1.79 o 
   0   5   5     1951.37     2017.30      9.59 o 
   1   5   5     4124.30     4408.35     19.58 o 
   2   5   5       87.42       87.28      2.82 o 
   3   5   5      543.93      509.89      7.00 o 
   4   5   5      199.68      183.58      4.00 o 
   5   5   5      264.38      283.26      6.58 o 
   6   5   5        4.26        8.16      1.79 o 
   7   5   5      140.71      136.36      5.52 o 
   8   5   5       35.01       40.82      5.01 o 
   9   5   5      158.85      186.43     22.46 o 
  -9   6   5       77.81       80.41      6.61 o 
  -8   6   5       40.84       46.46      4.41 o 
  -7   6   5      756.53      755.89     14.22 o 
  -6   6   5      127.38      101.22      4.14 o 
  -5   6   5      186.77      161.35      4.10 o 
  -4   6   5       45.37       49.01      2.08 o 
  -3   6   5      127.92      110.70      2.73 o 
  -2   6   5      237.34      255.95      3.74 o 
  -1   6   5     1814.71     1961.60     10.74 o 
   0   6   5      147.68      172.85      2.27 o 
   1   6   5       42.37       49.92      1.50 o 
   2   6   5        4.95        5.68      0.87 o 
   3   6   5      812.78      865.95      9.25 o 
   4   6   5       30.08       21.26      1.95 o 
   5   6   5       32.33       30.76      2.34 o 
   6   6   5        1.49        1.91      1.57 o 
   7   6   5      106.24      114.28      5.21 o 
   8   6   5        0.79        4.06      2.21 o 
  -9   7   5      125.43      131.33      8.49 o 
  -8   7   5       33.42       35.49      5.27 o 
  -7   7   5       53.63       59.64      4.11 o 
  -6   7   5        3.53        3.75      1.62 o 
  -5   7   5        1.88        1.05      1.16 o 
  -4   7   5     1019.94     1016.70      9.80 o 
  -3   7   5      170.92      131.64      2.86 o 
  -2   7   5      647.51      644.21      6.70 o 
  -1   7   5     1275.96     1230.01      9.17 o 
   0   7   5     1062.46     1100.58      8.26 o 
   1   7   5     1648.69     1655.43     11.07 o 
   2   7   5        0.12        0.29      0.65 o 
   3   7   5     1931.72     1916.15     15.39 o 
   4   7   5        4.09        4.37      1.58 o 
   5   7   5      163.55      187.93      5.34 o 
   6   7   5       32.53       37.55      2.75 o 
   7   7   5      283.33      279.63      8.29 o 
   8   7   5       13.01       15.34      3.12 o 
  -9   8   5      106.47      100.19     17.30 o 
  -8   8   5       27.02       32.80      4.39 o 
  -7   8   5      261.04      274.12     11.83 o 
  -6   8   5       25.07       30.42      2.67 o 
  -5   8   5       39.87       44.52      2.67 o 
  -4   8   5     1101.80     1041.69     10.88 o 
  -3   8   5      828.35      800.61      8.44 o 
  -2   8   5       26.99       28.17      1.42 o 
  -1   8   5       24.63       24.79      1.21 o 
   0   8   5       33.91       41.09      1.84 o 
   1   8   5        2.21        2.26      0.77 o 
   2   8   5      630.69      630.46      7.15 o 
   3   8   5       64.47       51.39      2.62 o 
   4   8   5      145.33      168.91      5.16 o 
   5   8   5       29.89       37.21      3.14 o 
   6   8   5       25.32       23.46      4.23 o 
   7   8   5       82.90       88.38      5.68 o 
   8   8   5        0.02        2.91      3.74 o 
  -8   9   5       51.17       47.82      5.98 o 
  -7   9   5        0.26       -0.84      2.08 o 
  -6   9   5      388.60      392.83      9.33 o 
  -5   9   5      340.36      321.50      8.54 o 
  -4   9   5        0.88        0.94      1.17 o 
  -3   9   5      759.60      747.95      8.30 o 
  -2   9   5      538.38      545.12      7.38 o 
  -1   9   5      219.67      220.99      4.31 o 
   0   9   5        0.05        1.65      1.11 o 
   1   9   5      299.76      290.70      4.67 o 
   2   9   5        0.69        1.52      1.19 o 
   3   9   5       29.63       36.35      2.66 o 
   4   9   5       21.33       19.49      2.48 o 
   5   9   5      193.67      201.47      6.82 o 
   6   9   5      311.49      305.57      9.36 o 
   7   9   5       87.92       94.83      6.04 o 
   8   9   5      158.01      178.24     15.63 o 
  -8  10   5        6.17        2.60      4.55 o 
  -7  10   5      430.86      433.94     10.67 o 
  -6  10   5       15.67       11.28      2.20 o 
  -5  10   5      258.22      281.95      7.67 o 
  -4  10   5        5.92        5.66      1.50 o 
  -3  10   5       42.01       47.36      2.36 o 
  -2  10   5      244.85      232.19      5.34 o 
  -1  10   5       46.84       52.78      2.91 o 
   0  10   5        7.11        5.92      1.23 o 
   1  10   5       32.31       32.96      2.07 o 
   2  10   5        4.10        4.54      1.51 o 
   3  10   5      881.81      852.58     14.35 o 
   4  10   5       54.58       57.69      3.78 o 
   5  10   5       44.43       52.22      3.80 o 
   6  10   5      161.74      163.70      7.72 o 
   7  10   5       64.07       66.24      6.39 o 
  -7  11   5       53.35       54.63      4.75 o 
  -6  11   5       32.24       37.23      3.89 o 
  -5  11   5      119.19      113.54      6.06 o 
  -4  11   5      248.93      248.86      9.04 o 
  -3  11   5       36.56       29.79      2.54 o 
  -2  11   5       50.43       50.54      3.65 o 
  -1  11   5        2.50        2.86      1.63 o 
   0  11   5      173.47      178.35      5.74 o 
   1  11   5     1083.41     1045.93     12.75 o 
   2  11   5       40.70       37.69      2.80 o 
   3  11   5     1007.32     1054.10     14.43 o 
   4  11   5       89.44       83.82      4.57 o 
   5  11   5        1.99        0.42      1.96 o 
   6  11   5       35.58       34.90      4.34 o 
   7  11   5      437.59      419.40     33.76 o 
  -7  12   5      236.82      250.06     14.47 o 
  -6  12   5      104.46       89.74      5.91 o 
  -5  12   5      134.03      136.79      6.41 o 
  -4  12   5        1.69       -1.45      1.85 o 
  -3  12   5       44.53       47.27      2.99 o 
  -2  12   5      125.50      116.97      4.92 o 
  -1  12   5       16.53       18.17      2.59 o 
   0  12   5      679.08      683.07     11.83 o 
   1  12   5      244.82      238.23      7.85 o 
   2  12   5       81.48       67.70      4.07 o 
   3  12   5       15.49       14.88      2.45 o 
   4  12   5      393.72      391.92     11.49 o 
   5  12   5       87.61       91.08      5.93 o 
   6  12   5        1.45        2.11      3.65 o 
  -6  13   5        0.08       -1.84      2.94 o 
  -5  13   5        8.09        5.92      2.94 o 
  -4  13   5       49.90       38.93      4.55 o 
  -3  13   5      274.07      280.84      8.20 o 
  -2  13   5       41.14       37.82      3.42 o 
  -1  13   5      363.31      362.05     10.33 o 
   0  13   5       10.25       11.89      2.56 o 
   1  13   5      109.67      111.15      6.17 o 
   2  13   5        0.75        2.82      2.16 o 
   3  13   5       60.23       67.41      5.75 o 
   4  13   5       20.84       24.67      3.86 o 
   5  13   5      284.24      331.97     31.18 o 
  -5  14   5      119.27       99.30     14.85 o 
  -4  14   5       88.52       88.66      7.87 o 
  -3  14   5      131.23      149.71      8.21 o 
  -2  14   5       81.42       74.03      4.41 o 
  -1  14   5      694.22      711.90     13.69 o 
   0  14   5      128.18      114.99      6.33 o 
   1  14   5       60.79       62.64      4.87 o 
   2  14   5      172.96      168.30      7.99 o 
   3  14   5      139.10      142.48      8.12 o 
   4  14   5       10.36       17.70     10.17 o 
   5  14   5       48.96       57.95     12.96 o 
  -4  15   5       49.79       40.99     11.19 o 
  -3  15   5        3.60       -2.23      3.13 o 
  -2  15   5      120.58      127.11      8.09 o 
  -1  15   5      285.91      296.36      9.75 o 
   0  15   5      119.66      133.24      7.86 o 
   1  15   5      248.30      252.97     10.78 o 
   2  15   5        0.20        0.02      2.66 o 
   3  15   5      188.44      190.49     22.27 o 
  -3  16   5       35.22       25.61     12.10 o 
  -2  16   5      101.32      100.80     17.39 o 
  -1  16   5       38.79       45.35      6.91 o 
   0  16   5      123.90      100.67     12.02 o 
   1  16   5      247.37      238.29     18.50 o 
   2  16   5        1.22       -1.23      5.99 o 
  -8   0   6       34.30       32.38      5.64 o 
  -6   0   6      464.42      438.78     11.67 o 
  -4   0   6      108.64       63.96      3.60 o 
  -2   0   6       27.06       24.68      1.79 o 
   0   0   6       17.11       14.96      1.05 o 
   2   0   6        2.40        7.80      1.87 o 
   4   0   6      925.16      958.85     11.94 o 
   6   0   6      185.94      188.89      6.02 o 
   8   0   6      173.17      191.75     12.61 o 
 -10   1   6      237.45      213.80     16.28 o 
  -9   1   6       63.03       64.79      4.97 o 
  -8   1   6     1176.23     1175.97     15.76 o 
  -7   1   6       18.20       15.98      1.91 o 
  -6   1   6        1.46        2.20      1.40 o 
  -5   1   6        2.27        1.46      0.62 o 
  -4   1   6      281.31      304.55      4.61 o 
  -3   1   6      365.35      370.88      3.97 o 
  -2   1   6      502.71      539.97      4.70 o 
  -1   1   6     1837.00     1950.24      9.08 o 
   0   1   6     6535.83     6923.22     33.53 o 
   1   1   6      782.42      831.62      7.34 o 
   2   1   6      111.45      105.61      2.73 o 
   3   1   6        3.16        5.49      0.87 o 
   4   1   6      683.14      670.22      6.82 o 
   5   1   6      438.70      450.02      6.22 o 
   6   1   6      167.57      162.48      4.77 o 
   7   1   6       71.93       68.19      3.95 o 
   8   1   6      185.72      193.39      9.37 o 
   9   1   6       20.06       25.87      6.20 o 
 -10   2   6      659.94      697.23     31.46 o 
  -9   2   6       60.43       64.60      5.24 o 
  -8   2   6       26.83       34.91      2.85 o 
  -7   2   6        8.01        8.41      1.74 o 
  -6   2   6      180.44      175.25      4.63 o 
  -5   2   6        7.97        8.35      0.91 o 
  -4   2   6      762.16      669.41      8.39 o 
  -3   2   6      307.69      319.84      3.59 o 
  -2   2   6      562.79      560.51      6.20 o 
  -1   2   6      934.38      950.44      5.58 o 
   0   2   6     5560.02     5601.29     23.63 o 
   1   2   6     2250.55     2291.23     12.84 o 
   2   2   6     1583.77     1625.65     12.36 o 
   3   2   6     1292.77     1359.88      9.88 o 
   4   2   6       86.16      101.84      2.55 o 
   5   2   6       83.36       82.06      3.46 o 
   6   2   6      522.58      508.21      8.65 o 
   7   2   6       66.66       62.95      3.61 o 
   8   2   6       23.92       23.66      4.93 o 
   9   2   6       56.94       57.15     11.67 o 
 -10   3   6       33.05       46.15      7.08 o 
  -9   3   6       11.05       13.48      3.21 o 
  -8   3   6       49.65       52.14      4.70 o 
  -7   3   6      141.46      142.21      5.31 o 
  -6   3   6      313.12      321.20      6.61 o 
  -5   3   6        0.63        1.33      1.28 o 
  -4   3   6      593.83      679.57      9.21 o 
  -3   3   6       39.97       34.38      1.40 o 
  -2   3   6      257.83      265.25      3.00 o 
  -1   3   6      980.97     1026.34      6.68 o 
   0   3   6      505.38      538.80      4.26 o 
   1   3   6     1867.33     1961.67     10.63 o 
   2   3   6     2323.65     2430.42     15.90 o 
   3   3   6       18.41       18.16      1.23 o 
   4   3   6       57.32       47.94      2.26 o 
   5   3   6      240.61      256.80      5.23 o 
   6   3   6     1320.70     1290.57     15.42 o 
   7   3   6      107.95      108.11      4.64 o 
   8   3   6      189.93      190.08      7.48 o 
   9   3   6       52.26       57.34      9.79 o 
 -10   4   6       11.11        5.60      6.10 o 
  -9   4   6      206.16      208.33     10.31 o 
  -8   4   6        0.82       -0.38      2.68 o 
  -7   4   6      242.52      227.69      7.47 o 
  -6   4   6     1736.77     1678.26     16.98 o 
  -5   4   6      197.59      184.45      4.73 o 
  -4   4   6       51.34       37.69      1.60 o 
  -3   4   6       28.03       30.14      1.43 o 
  -2   4   6     1247.32     1260.44      7.54 o 
  -1   4   6      440.16      489.51      4.03 o 
   0   4   6     1583.80     1640.86      8.01 o 
   1   4   6        3.09        2.55      0.70 o 
   2   4   6        3.32        0.49      1.05 o 
   3   4   6      191.74      191.81      4.48 o 
   4   4   6       50.04       58.91      2.48 o 
   5   4   6        1.81        3.12      1.70 o 
   6   4   6        0.01        1.96      1.55 o 
   7   4   6      316.18      314.52      7.95 o 
   8   4   6        0.03        6.59      2.27 o 
   9   4   6      106.75      111.15     17.59 o 
  -9   5   6       78.67       88.08      6.86 o 
  -8   5   6      274.80      300.98     10.34 o 
  -7   5   6      136.96      110.17      5.32 o 
  -6   5   6      184.62      193.10      6.42 o 
  -5   5   6       24.47       21.19      1.54 o 
  -4   5   6      664.18      665.21      7.38 o 
  -3   5   6      141.78      165.36      2.93 o 
  -2   5   6      372.09      397.89      4.58 o 
  -1   5   6      111.61      109.44      1.91 o 
   0   5   6      613.32      753.19      5.51 o 
   1   5   6       97.36      117.02      2.28 o 
   2   5   6     1001.09      946.84     10.85 o 
   3   5   6      134.65      148.48      3.99 o 
   4   5   6      565.49      528.82      7.20 o 
   5   5   6       33.33       40.92      2.76 o 
   6   5   6      582.04      573.29     10.30 o 
   7   5   6        0.08       -0.96      1.95 o 
   8   5   6      980.55     1034.10     19.31 o 
   9   5   6       32.24        9.94      6.64 o 
  -9   6   6        4.26        6.82      3.22 o 
  -8   6   6       64.24       52.18      5.37 o 
  -7   6   6      631.29      586.48     12.55 o 
  -6   6   6      130.61      122.37      4.58 o 
  -5   6   6      275.34      284.56      7.56 o 
  -4   6   6     1259.26     1291.18     11.63 o 
  -3   6   6      106.84      114.47      2.48 o 
  -2   6   6     4176.73     4111.94     25.47 o 
  -1   6   6      417.20      486.70      5.03 o 
   0   6   6      918.97      900.49      6.61 o 
   1   6   6      400.42      408.03      4.42 o 
   2   6   6       28.47       33.37      1.93 o 
   3   6   6      285.43      278.30      5.69 o 
   4   6   6      479.06      482.26      8.07 o 
   5   6   6       11.69       20.85      2.14 o 
   6   6   6        0.54        1.12      1.54 o 
   7   6   6       59.52       54.89      3.78 o 
   8   6   6        1.52        3.31      2.44 o 
  -9   7   6        6.46        3.06      3.68 o 
  -8   7   6       94.12       92.19     10.49 o 
  -7   7   6       92.54      102.51      5.44 o 
  -6   7   6        0.73        3.80      1.59 o 
  -5   7   6       27.12       16.01      1.57 o 
  -4   7   6        1.54        0.58      1.03 o 
  -3   7   6      324.73      304.17      4.51 o 
  -2   7   6      124.88      122.27      2.86 o 
  -1   7   6       56.53       51.66      1.65 o 
   0   7   6      183.12      190.47      2.77 o 
   1   7   6     1115.44     1092.79      8.00 o 
   2   7   6      756.35      732.81     10.61 o 
   3   7   6      356.60      376.31      6.80 o 
   4   7   6      637.44      616.50      9.94 o 
   5   7   6      264.19      256.04      6.37 o 
   6   7   6      123.47      126.83      4.82 o 
   7   7   6       21.37       19.14      2.82 o 
   8   7   6      686.71      673.49     21.02 o 
  -9   8   6      252.66      251.37     26.69 o 
  -8   8   6        9.55       10.76      3.38 o 
  -7   8   6        3.04        7.07      3.07 o 
  -6   8   6      446.85      453.35      9.59 o 
  -5   8   6       17.96       24.26      2.29 o 
  -4   8   6       83.26       73.24      2.93 o 
  -3   8   6        0.66        1.40      1.21 o 
  -2   8   6      246.77      250.70      4.49 o 
  -1   8   6      535.27      522.20      7.86 o 
   0   8   6      826.32      754.27      7.26 o 
   1   8   6       40.02       59.93      2.43 o 
   2   8   6      439.50      433.55      6.41 o 
   3   8   6      347.17      355.36      6.71 o 
   4   8   6       61.28       77.24      3.62 o 
   5   8   6      181.40      201.38      6.69 o 
   6   8   6        1.67        2.15      1.80 o 
   7   8   6        1.79        1.00      2.38 o 
   8   8   6       47.08       32.84      5.43 o 
  -8   9   6      338.49      351.04     13.88 o 
  -7   9   6       10.80       15.25      3.15 o 
  -6   9   6      711.22      675.98     13.20 o 
  -5   9   6      103.90       89.90      4.19 o 
  -4   9   6       77.92       79.76      3.05 o 
  -3   9   6      611.62      591.30      8.67 o 
  -2   9   6       16.39       14.48      1.48 o 
  -1   9   6       40.76       45.45      2.13 o 
   0   9   6      153.93      139.89      3.76 o 
   1   9   6      396.44      375.60      5.70 o 
   2   9   6      978.27      866.88      9.77 o 
   3   9   6      311.91      307.24      7.20 o 
   4   9   6        0.08       -0.11      1.87 o 
   5   9   6      133.02      135.38      5.65 o 
   6   9   6      299.32      286.82      8.68 o 
   7   9   6        7.69        8.86      3.08 o 
   8   9   6      313.26      328.57     32.18 o 
  -8  10   6        2.11       -1.37      6.61 o 
  -7  10   6       59.57       68.44      5.08 o 
  -6  10   6        2.44        1.72      1.89 o 
  -5  10   6      256.79      255.22      7.73 o 
  -4  10   6       52.96       55.70      3.25 o 
  -3  10   6      408.17      406.94      7.38 o 
  -2  10   6      385.36      391.49      7.20 o 
  -1  10   6      337.84      331.89      7.13 o 
   0  10   6      126.41      115.80      3.64 o 
   1  10   6      149.12      144.34      4.14 o 
   2  10   6       23.32       42.22      2.68 o 
   3  10   6       20.20       21.60      2.09 o 
   4  10   6      122.58      115.18      5.26 o 
   5  10   6      714.64      755.88     14.01 o 
   6  10   6      117.23      138.02      6.71 o 
   7  10   6        2.79        2.65      3.80 o 
  -7  11   6        6.74        6.68      6.26 o 
  -6  11   6        3.61        5.45      2.61 o 
  -5  11   6        2.08        0.66      2.18 o 
  -4  11   6      112.27      108.55      6.07 o 
  -3  11   6       38.88       34.32      2.93 o 
  -2  11   6       29.09       25.20      2.64 o 
  -1  11   6       10.62       11.32      1.94 o 
   0  11   6      363.75      334.04      7.93 o 
   1  11   6      216.56      236.33      5.91 o 
   2  11   6      172.01      182.73      5.82 o 
   3  11   6        0.17        0.71      1.75 o 
   4  11   6        0.28       -0.24      1.92 o 
   5  11   6      189.14      218.14      7.68 o 
   6  11   6      300.74      304.47     10.88 o 
   7  11   6        3.99        8.22      7.35 o 
  -6  12   6       26.82       23.61      3.27 o 
  -5  12   6       18.84       17.24      3.38 o 
  -4  12   6      170.88      182.06      7.41 o 
  -3  12   6        0.31        1.92      1.80 o 
  -2  12   6      166.06      174.03      6.00 o 
  -1  12   6      339.77      346.63      8.48 o 
   0  12   6      315.56      350.08     11.14 o 
   1  12   6        0.43        0.54      1.89 o 
   2  12   6       52.43       59.54      3.92 o 
   3  12   6       55.78       64.84      4.42 o 
   4  12   6       98.98       97.47      5.59 o 
   5  12   6      124.43      118.03      6.78 o 
   6  12   6       50.43       38.75     11.76 o 
  -6  13   6        0.12        8.59      6.61 o 
  -5  13   6       83.33       98.86      6.94 o 
  -4  13   6       40.76       38.19      4.29 o 
  -3  13   6       44.33       42.66      3.13 o 
  -2  13   6        7.00        6.38      2.82 o 
  -1  13   6       41.14       44.39      4.67 o 
   0  13   6      203.64      202.49      9.28 o 
   1  13   6       17.17       22.68      3.29 o 
   2  13   6       52.07       60.09      4.48 o 
   3  13   6        5.74        5.72      2.85 o 
   4  13   6      554.64      597.19     14.97 o 
   5  13   6       10.28       13.73      8.91 o 
  -5  14   6      113.20      119.35     25.30 o 
  -4  14   6       60.32       72.72      6.38 o 
  -3  14   6      184.18      187.67      8.19 o 
  -2  14   6        3.17        4.23      2.12 o 
  -1  14   6       21.76       15.76      2.75 o 
   0  14   6      188.12      194.99      8.31 o 
   1  14   6       15.23       16.36      3.11 o 
   2  14   6      130.31      153.68      7.19 o 
   3  14   6       48.41       41.53      4.87 o 
   4  14   6       18.91       23.80     10.06 o 
  -4  15   6       16.83       19.58      8.76 o 
  -3  15   6        9.75        8.03      6.24 o 
  -2  15   6        9.59        8.45      2.35 o 
  -1  15   6        3.85        4.17      2.54 o 
   0  15   6      199.22      209.21      8.94 o 
   1  15   6        1.74        6.60      4.06 o 
   2  15   6        0.04        1.39      4.50 o 
   3  15   6       70.03       96.96     16.66 o 
  -2  16   6      477.78      484.22     25.86 o 
  -1  16   6        9.90        2.35      5.21 o 
   0  16   6      194.04      160.81     20.97 o 
  -9   0   7      799.66      822.38     31.18 o 
  -7   0   7      213.28      216.50      9.70 o 
  -5   0   7      434.44      424.47     10.46 o 
  -3   0   7     1433.69     1518.83     16.64 o 
  -1   0   7      202.02      226.83      5.20 o 
   1   0   7      766.60      814.78     13.59 o 
   3   0   7      255.68      237.21      5.73 o 
   5   0   7       23.98       18.76      2.08 o 
   7   0   7      451.99      457.90     13.66 o 
   9   0   7       13.73       36.61     12.64 o 
 -10   1   7      141.97      141.71     13.36 o 
  -9   1   7       40.38       39.27      4.14 o 
  -8   1   7       11.63        8.85      2.62 o 
  -7   1   7       15.55       11.55      1.91 o 
  -6   1   7      910.03      908.43     11.24 o 
  -5   1   7      364.58      339.96      6.39 o 
  -4   1   7        7.72       12.68      0.97 o 
  -3   1   7     1341.49     1293.25      8.89 o 
  -2   1   7      583.19      643.94      5.86 o 
  -1   1   7     2721.58     2747.71     14.14 o 
   0   1   7      258.91      228.67      3.90 o 
   1   1   7      546.01      475.41      5.07 o 
   2   1   7      129.26      110.74      2.94 o 
   3   1   7        0.13        0.06      0.83 o 
   4   1   7        0.18        0.45      0.83 o 
   5   1   7      145.41      130.17      3.48 o 
   6   1   7      659.62      679.70      9.80 o 
   7   1   7      289.34      286.73      8.10 o 
   8   1   7       14.64       18.27      3.89 o 
   9   1   7       36.58       30.52     10.34 o 
 -10   2   7        0.96       -4.19      7.08 o 
  -9   2   7      153.76      178.16      9.54 o 
  -8   2   7        0.94        3.02      2.15 o 
  -7   2   7      438.08      456.64      8.79 o 
  -6   2   7      401.60      386.37      6.66 o 
  -5   2   7        1.36        1.60      0.83 o 
  -4   2   7      116.42      119.58      3.90 o 
  -3   2   7     1837.35     2049.61     11.97 o 
  -2   2   7      176.77      205.24      2.47 o 
  -1   2   7     2963.34     3147.13     16.00 o 
   0   2   7       69.86       86.47      1.71 o 
   1   2   7      463.07      491.98      5.44 o 
   2   2   7       15.75       18.07      1.36 o 
   3   2   7       24.45       37.96      1.81 o 
   4   2   7       10.33        8.45      1.40 o 
   5   2   7      356.17      343.87      5.82 o 
   6   2   7      536.76      511.28      8.93 o 
   7   2   7        1.30        2.76      2.40 o 
   8   2   7       18.04       15.35      2.70 o 
   9   2   7        2.01        2.66      6.42 o 
 -10   3   7       62.57       61.72      9.47 o 
  -9   3   7       39.92       51.17      4.76 o 
  -8   3   7        2.23        5.36      2.68 o 
  -7   3   7      246.23      266.00      7.28 o 
  -6   3   7      709.23      698.29      9.60 o 
  -5   3   7      266.79      267.44      5.41 o 
  -4   3   7      544.09      548.14      8.13 o 
  -3   3   7     4233.25     4309.35     22.98 o 
  -2   3   7       64.31       85.94      1.82 o 
  -1   3   7       33.84       29.11      1.06 o 
   0   3   7      803.23      815.72      5.56 o 
   1   3   7      869.46     1027.33      8.29 o 
   2   3   7      869.20      943.54      8.14 o 
   3   3   7      101.10      108.00      2.58 o 
   4   3   7       16.81       15.10      1.48 o 
   5   3   7       15.05       23.55      2.25 o 
   6   3   7        2.57        1.84      1.61 o 
   7   3   7      972.15      950.72     14.25 o 
   8   3   7        4.61        1.68      2.08 o 
   9   3   7       80.87       87.41     16.16 o 
 -10   4   7       10.93       23.94     11.14 o 
  -9   4   7     1283.87     1271.98     26.19 o 
  -8   4   7        1.48        2.84      2.33 o 
  -7   4   7      201.80      225.81      7.89 o 
  -6   4   7      545.08      545.48      8.86 o 
  -5   4   7      138.38      147.50      4.27 o 
  -4   4   7       46.66       37.56      2.01 o 
  -3   4   7       31.87       38.33      1.53 o 
  -2   4   7        0.94        0.79      0.75 o 
  -1   4   7     2616.26     2774.56     13.26 o 
   0   4   7       24.67       34.40      1.22 o 
   1   4   7     1110.07     1062.41      8.43 o 
   2   4   7      432.67      430.63      5.79 o 
   3   4   7      860.34      746.16      8.95 o 
   4   4   7        2.71        4.15      1.32 o 
   5   4   7      986.87      942.18     12.69 o 
   6   4   7       91.71       78.30      3.90 o 
   7   4   7      342.62      338.12      7.92 o 
   8   4   7        0.02        2.03      3.25 o 
  -9   5   7        0.33        0.85      2.99 o 
  -8   5   7       62.97       61.47      4.98 o 
  -7   5   7      392.16      387.49     12.76 o 
  -6   5   7        8.37        4.83      1.73 o 
  -5   5   7       24.51       25.61      2.27 o 
  -4   5   7       14.83       11.08      0.95 o 
  -3   5   7       73.98       54.22      1.76 o 
  -2   5   7       78.89       89.25      2.13 o 
  -1   5   7        0.38        2.69      0.66 o 
   0   5   7      195.41      211.70      3.03 o 
   1   5   7      205.26      231.19      3.87 o 
   2   5   7        3.49        3.65      1.08 o 
   3   5   7      659.38      603.49      8.16 o 
   4   5   7      411.31      439.99      7.69 o 
   5   5   7      530.93      488.44      9.12 o 
   6   5   7        0.23        3.65      1.74 o 
   7   5   7        0.33        0.92      1.74 o 
   8   5   7       13.44       20.19      3.40 o 
  -9   6   7       11.10       20.44      3.91 o 
  -8   6   7       46.04       61.02      6.59 o 
  -7   6   7      235.29      215.08      7.59 o 
  -6   6   7      305.58      297.02      7.23 o 
  -5   6   7      878.98      842.50     12.06 o 
  -4   6   7       75.01       97.36      3.05 o 
  -3   6   7      406.41      398.60      5.03 o 
  -2   6   7       13.97       23.05      1.11 o 
  -1   6   7      110.55       88.14      1.96 o 
   0   6   7       94.18       82.26      2.02 o 
   1   6   7     1167.88     1097.97      8.28 o 
   2   6   7      145.68      126.71      3.55 o 
   3   6   7     1116.85     1085.74     12.12 o 
   4   6   7        0.01        1.29      1.56 o 
   5   6   7      316.58      322.51      7.17 o 
   6   6   7      140.22      138.97      6.47 o 
   7   6   7      225.61      228.30      7.55 o 
   8   6   7      136.51      153.60     11.30 o 
  -9   7   7       13.20       19.44      8.34 o 
  -8   7   7      118.31      113.81      8.65 o 
  -7   7   7      542.45      563.15     13.99 o 
  -6   7   7        3.79        2.91      1.95 o 
  -5   7   7      383.91      379.10      9.62 o 
  -4   7   7        7.56       12.01      1.49 o 
  -3   7   7      287.22      251.69      4.04 o 
  -2   7   7      313.58      317.73      4.29 o 
  -1   7   7      298.28      279.31      4.07 o 
   0   7   7       27.72       33.08      1.38 o 
   1   7   7       93.31       96.74      2.43 o 
   2   7   7       14.14       13.39      2.14 o 
   3   7   7       18.10        9.73      1.94 o 
   4   7   7       15.31       24.81      2.23 o 
   5   7   7       28.62       36.08      2.85 o 
   6   7   7       60.58       54.48      3.35 o 
   7   7   7       47.14       51.49      4.65 o 
   8   7   7       71.98       62.68      7.40 o 
  -8   8   7      117.41      126.64      8.45 o 
  -7   8   7        4.44        8.61      2.47 o 
  -6   8   7      108.70       89.14      4.67 o 
  -5   8   7      426.82      424.30     13.17 o 
  -4   8   7        3.13        0.11      1.18 o 
  -3   8   7       15.76       19.81      1.73 o 
  -2   8   7       26.36       21.71      1.52 o 
  -1   8   7      226.61      226.37      3.62 o 
   0   8   7      428.27      426.97      4.87 o 
   1   8   7      407.24      365.65      5.55 o 
   2   8   7       12.64        7.86      1.41 o 
   3   8   7       15.59       24.51      3.19 o 
   4   8   7       29.86       42.79      2.99 o 
   5   8   7      263.31      244.08      7.53 o 
   6   8   7      230.14      249.21      7.98 o 
   7   8   7      140.65      141.64      6.87 o 
   8   8   7       45.26       32.30      6.03 o 
  -8   9   7        0.99       -1.05      9.30 o 
  -7   9   7       65.11       75.51      8.29 o 
  -6   9   7        0.09        2.85      2.05 o 
  -5   9   7       27.21       28.70      2.69 o 
  -4   9   7      194.46      165.12      4.75 o 
  -3   9   7      414.55      421.65      7.44 o 
  -2   9   7        0.01        0.87      1.22 o 
  -1   9   7      543.58      512.54      7.09 o 
   0   9   7       55.85       53.42      2.47 o 
   1   9   7        0.22        0.81      1.04 o 
   2   9   7      464.22      441.24      7.96 o 
   3   9   7        1.43        1.97      1.60 o 
   4   9   7        5.77        4.83      1.83 o 
   5   9   7        0.22        0.72      1.98 o 
   6   9   7       80.61       84.73      5.00 o 
   7   9   7      564.25      606.36     18.34 o 
  -8  10   7        3.12        5.16      5.60 o 
  -7  10   7       53.20       49.16      5.75 o 
  -6  10   7      216.08      227.72      8.51 o 
  -5  10   7        0.58       -1.28      1.94 o 
  -4  10   7      391.54      358.11      7.53 o 
  -3  10   7      146.93      133.72      5.13 o 
  -2  10   7       52.04       45.11      2.66 o 
  -1  10   7      348.14      351.40      7.21 o 
   0  10   7      156.79      156.37      4.24 o 
   1  10   7       24.10       22.77      1.88 o 
   2  10   7       19.66       28.54      2.39 o 
   3  10   7       66.17       72.59      3.55 o 
   4  10   7       64.22       84.72      4.64 o 
   5  10   7      227.45      220.41      7.62 o 
   6  10   7       93.10       88.84      5.23 o 
   7  10   7       33.40       42.59     14.35 o 
  -6  11   7        0.25        2.67      2.23 o 
  -5  11   7      134.73      131.74      7.27 o 
  -4  11   7       88.81       91.37      5.08 o 
  -3  11   7      309.60      309.78      8.98 o 
  -2  11   7       41.03       45.37      3.37 o 
  -1  11   7      683.01      665.59     11.40 o 
   0  11   7      203.82      192.85      5.81 o 
   1  11   7      190.93      191.44      5.84 o 
   2  11   7        4.62        8.40      2.12 o 
   3  11   7        2.16        2.04      1.76 o 
   4  11   7      221.44      212.31      7.35 o 
   5  11   7        0.90        2.37      2.14 o 
   6  11   7       13.91       18.18      4.18 o 
  -7  12   7       70.66       81.56     15.94 o 
  -6  12   7       86.44       96.60      6.71 o 
  -5  12   7      100.88      101.19      8.82 o 
  -4  12   7      108.39      105.14      7.08 o 
  -3  12   7        6.60        5.28      2.21 o 
  -2  12   7      180.04      182.43      6.52 o 
  -1  12   7      279.95      286.02      8.35 o 
   0  12   7       11.58       10.12      2.01 o 
   1  12   7       13.44       14.36      2.27 o 
   2  12   7       67.07       67.01      4.12 o 
   3  12   7       14.97       13.16      2.51 o 
   4  12   7       84.56       87.09      4.99 o 
   5  12   7       85.88       85.45      6.99 o 
  -6  13   7      272.56      264.81     18.62 o 
  -5  13   7       80.74       78.61      6.03 o 
  -4  13   7      169.06      171.31      8.33 o 
  -3  13   7      283.24      270.78      9.92 o 
  -2  13   7       58.19       59.45      3.87 o 
  -1  13   7      173.27      162.45      6.69 o 
   0  13   7        3.01        1.55      2.53 o 
   1  13   7       51.20       52.13      4.17 o 
   2  13   7       37.91       39.15      3.64 o 
   3  13   7        5.86        5.17      2.59 o 
   4  13   7       87.69      112.33      6.26 o 
   5  13   7       10.18       14.71      5.76 o 
  -5  14   7       12.09       18.00      6.61 o 
  -4  14   7        0.41       -1.80      2.65 o 
  -3  14   7        4.30        1.89      2.04 o 
  -2  14   7        1.98        1.55      2.08 o 
  -1  14   7      145.87      148.69      6.74 o 
   0  14   7       87.72       84.74      5.67 o 
   1  14   7      199.29      206.38      8.78 o 
   2  14   7      180.59      199.52      8.24 o 
   3  14   7      174.27      174.09     12.80 o 
   4  14   7      216.51      195.70     23.04 o 
  -4  15   7       49.05       58.65     12.79 o 
  -3  15   7      118.53      125.39      9.37 o 
  -2  15   7       59.93       61.90      4.97 o 
  -1  15   7      105.79       95.90      6.25 o 
   0  15   7      108.80      106.29      7.99 o 
   1  15   7        0.05       -1.90      2.50 o 
   2  15   7      573.67      595.31     32.60 o 
   3  15   7       24.91       36.06     11.34 o 
  -2  16   7        0.07        1.89      5.23 o 
  -1  16   7       33.57       17.05      7.55 o 
 -10   0   8        8.48       21.27      9.12 o 
  -8   0   8      135.02      143.87     11.47 o 
  -6   0   8     5022.79     4934.73     59.51 o 
  -4   0   8     2818.85     2891.03     21.38 o 
  -2   0   8     5448.03     5496.16     44.58 o 
   0   0   8      979.68     1107.40     13.39 o 
   2   0   8      403.64      441.47     11.21 o 
   4   0   8       78.73       95.77      5.96 o 
   6   0   8     1551.33     1492.20     24.99 o 
   8   0   8       38.10       31.20      9.84 o 
 -10   1   8       87.41      105.47     13.36 o 
  -9   1   8        5.70        7.95      2.96 o 
  -8   1   8      168.38      153.74      7.20 o 
  -7   1   8       45.34       50.57      5.97 o 
  -6   1   8        0.36        0.33      1.78 o 
  -5   1   8       45.33       39.10      1.55 o 
  -4   1   8      257.12      245.18      3.40 o 
  -3   1   8      148.60      182.13      3.34 o 
  -2   1   8     1850.37     1982.87     13.27 o 
  -1   1   8      752.03      808.81      6.60 o 
   0   1   8     3136.84     3110.33     19.74 o 
   1   1   8      971.28      991.52      9.78 o 
   2   1   8      174.12      145.19      3.24 o 
   3   1   8       69.49       72.71      2.47 o 
   4   1   8     1096.84     1063.56      9.57 o 
   5   1   8      204.80      206.01      4.34 o 
   6   1   8       22.57       30.13      2.37 o 
   7   1   8       60.02       57.70      3.94 o 
   8   1   8        6.86        6.97      2.38 o 
 -10   2   8      208.56      259.85     18.36 o 
  -9   2   8       71.53       66.60      5.85 o 
  -8   2   8      981.41     1022.44     17.59 o 
  -7   2   8        4.12        2.00      1.83 o 
  -6   2   8      593.48      544.18      9.29 o 
  -5   2   8      520.47      515.58      7.15 o 
  -4   2   8     3057.09     3078.06     21.63 o 
  -3   2   8      374.29      376.34      4.23 o 
  -2   2   8     2056.48     1928.98     10.70 o 
  -1   2   8      386.40      369.80      3.91 o 
   0   2   8      603.85      639.21      5.63 o 
   1   2   8     2932.15     3083.33     19.53 o 
   2   2   8      193.10      199.11      3.96 o 
   3   2   8        0.12        0.03      0.89 o 
   4   2   8      501.33      494.66      7.02 o 
   5   2   8      121.78      118.51      3.98 o 
   6   2   8     1051.98     1032.17     13.37 o 
   7   2   8        0.14        0.74      1.90 o 
   8   2   8       53.55       53.87      4.31 o 
 -10   3   8      349.39      383.75     39.80 o 
  -9   3   8        4.56        4.36      2.78 o 
  -8   3   8       37.94       37.60      4.18 o 
  -7   3   8        0.14       -1.82      1.98 o 
  -6   3   8      704.68      675.05      9.86 o 
  -5   3   8      212.34      226.26      5.39 o 
  -4   3   8        8.51        7.43      0.89 o 
  -3   3   8        0.39        0.79      0.64 o 
  -2   3   8     2989.62     3015.69     15.48 o 
  -1   3   8      133.26      155.17      2.60 o 
   0   3   8      682.11      790.03      6.13 o 
   1   3   8     1179.30     1196.15      9.46 o 
   2   3   8     1596.13     1558.02     11.73 o 
   3   3   8       49.35       46.51      2.25 o 
   4   3   8      110.14      107.61      3.05 o 
   5   3   8       23.56       20.76      2.34 o 
   6   3   8      188.86      162.27      5.53 o 
   7   3   8       89.33       97.92      5.03 o 
   8   3   8        3.71        1.21      2.23 o 
   9   3   8      126.84      110.69     18.28 o 
  -9   4   8       94.37       94.69      7.35 o 
  -8   4   8        0.36        0.23      2.38 o 
  -7   4   8       21.27       18.92      3.02 o 
  -6   4   8      224.23      212.62      5.52 o 
  -5   4   8       65.44       68.98      3.04 o 
  -4   4   8      297.67      295.82      4.78 o 
  -3   4   8      378.62      393.35      4.96 o 
  -2   4   8      340.05      298.79      3.92 o 
  -1   4   8        0.22        3.74      0.74 o 
   0   4   8       61.72       84.60      1.99 o 
   1   4   8       74.79       72.31      2.11 o 
   2   4   8      329.27      329.81      5.77 o 
   3   4   8       51.90       45.26      1.87 o 
   4   4   8       70.72       67.18      2.85 o 
   5   4   8      171.39      178.41      5.56 o 
   6   4   8        0.07        1.08      1.75 o 
   7   4   8        3.97        7.41      1.89 o 
   8   4   8        5.29        5.94      2.43 o 
  -9   5   8       16.87       18.07      4.17 o 
  -8   5   8      138.89      165.97      7.91 o 
  -7   5   8        0.60        1.46      2.37 o 
  -6   5   8      405.40      366.44      8.26 o 
  -5   5   8       66.75       82.14      3.29 o 
  -4   5   8       12.68       16.68      1.29 o 
  -3   5   8       18.45       21.58      1.37 o 
  -2   5   8      292.78      290.56      4.01 o 
  -1   5   8        0.27        1.38      0.78 o 
   0   5   8     1293.96     1187.73      8.65 o 
   1   5   8        0.68        1.13      1.25 o 
   2   5   8      346.87      326.55      4.61 o 
   3   5   8        0.01        3.70      1.45 o 
   4   5   8      128.50      128.40      4.14 o 
   5   5   8        1.00       -0.82      1.57 o 
   6   5   8       54.12       58.15      3.60 o 
   7   5   8       84.35       95.87      5.28 o 
   8   5   8      487.18      490.87     15.84 o 
  -9   6   8        0.67        3.18      3.23 o 
  -8   6   8      167.87      155.49      7.82 o 
  -7   6   8        0.17        5.45      2.69 o 
  -6   6   8       12.45       15.39      2.14 o 
  -5   6   8       12.51       11.94      2.03 o 
  -4   6   8     1598.63     1533.56     11.70 o 
  -3   6   8      105.22      108.61      2.67 o 
  -2   6   8       10.87       16.17      1.15 o 
  -1   6   8       47.96       40.98      1.49 o 
   0   6   8       66.92       67.97      1.96 o 
   1   6   8       39.79       47.24      1.85 o 
   2   6   8      259.34      251.73      5.24 o 
   3   6   8      252.67      252.23      5.75 o 
   4   6   8       62.25       61.62      3.17 o 
   5   6   8        3.58        4.17      1.61 o 
   6   6   8       62.04       59.50      3.47 o 
   7   6   8        4.02        4.41      1.93 o 
   8   6   8      336.46      347.50     15.06 o 
  -9   7   8        0.27        2.15      5.47 o 
  -8   7   8      572.59      573.94     17.05 o 
  -7   7   8       66.99       71.27      7.87 o 
  -6   7   8      183.40      207.73      6.73 o 
  -5   7   8      323.33      298.30      6.96 o 
  -4   7   8       33.72       39.63      2.18 o 
  -3   7   8      144.78      148.63      3.81 o 
  -2   7   8       14.41       16.77      1.24 o 
  -1   7   8      113.71      102.40      2.95 o 
   0   7   8     1587.89     1522.01     10.89 o 
   1   7   8       19.56       31.49      1.71 o 
   2   7   8       17.09       21.05      2.01 o 
   3   7   8       62.68       49.73      2.74 o 
   4   7   8        3.02        1.63      1.56 o 
   5   7   8      262.19      256.00      7.08 o 
   6   7   8        3.55        2.03      1.79 o 
   7   7   8        0.16        1.27      2.20 o 
   8   7   8      141.19      157.91     10.37 o 
  -8   8   8      181.04      184.65     10.32 o 
  -7   8   8       29.15       29.36      3.31 o 
  -6   8   8      739.36      683.19     12.07 o 
  -5   8   8        0.15        3.16      1.50 o 
  -4   8   8      983.87     1002.93     12.15 o 
  -3   8   8      457.39      446.61      7.09 o 
  -2   8   8      584.90      529.83      7.20 o 
  -1   8   8       29.45       26.42      1.56 o 
   0   8   8       44.65       46.40      2.10 o 
   1   8   8       71.82       74.17      2.62 o 
   2   8   8        1.45        1.90      1.58 o 
   3   8   8      589.78      527.61     10.29 o 
   4   8   8      530.19      523.63     10.08 o 
   5   8   8        0.15        1.24      1.96 o 
   6   8   8       19.04       13.64      3.72 o 
   7   8   8        0.32        0.06      2.65 o 
  -8   9   8       19.62        5.02      5.93 o 
  -7   9   8      114.10      121.81      8.00 o 
  -6   9   8       22.40       20.56      2.87 o 
  -5   9   8       52.67       51.74      3.62 o 
  -4   9   8      113.04      117.21      4.27 o 
  -3   9   8       35.86       34.98      2.39 o 
  -2   9   8      708.43      658.23      9.06 o 
  -1   9   8      473.28      449.44      6.82 o 
   0   9   8      469.54      428.69      6.93 o 
   1   9   8      218.74      182.44      4.40 o 
   2   9   8      438.42      421.20      7.34 o 
   3   9   8        2.02       -1.52      1.65 o 
   4   9   8      711.51      712.48     15.96 o 
   5   9   8        0.56       -0.02      2.02 o 
   6   9   8       32.08       41.68      3.60 o 
   7   9   8      243.73      248.58     13.28 o 
  -8  10   8      127.91      136.40     19.03 o 
  -7  10   8       39.51       45.90      5.39 o 
  -6  10   8      919.76      972.14     18.29 o 
  -5  10   8        2.08        2.05      2.17 o 
  -4  10   8     1460.31     1474.70     17.21 o 
  -3  10   8       23.43       13.80      1.97 o 
  -2  10   8      645.75      604.23      9.18 o 
  -1  10   8       23.74       19.32      1.99 o 
   0  10   8       18.47       14.10      1.63 o 
   1  10   8       43.76       23.71      1.97 o 
   2  10   8        6.91        5.58      2.18 o 
   3  10   8      405.25      395.08      8.31 o 
   4  10   8       52.77       56.64      4.10 o 
   5  10   8       15.80       13.94      2.54 o 
   6  10   8      467.75      465.77     11.81 o 
  -7  11   8        0.06       -0.77      5.64 o 
  -6  11   8        0.33        2.26      2.86 o 
  -5  11   8       12.87        9.43      3.23 o 
  -4  11   8        7.87        5.91      2.80 o 
  -3  11   8        9.70        6.90      1.94 o 
  -2  11   8      763.17      734.57     11.43 o 
  -1  11   8      279.49      280.93      6.83 o 
   0  11   8       89.50       81.89      4.27 o 
   1  11   8        0.51        3.96      1.86 o 
   2  11   8        1.37        1.97      2.27 o 
   3  11   8        4.07        1.39      2.01 o 
   4  11   8      166.49      176.56      6.83 o 
   5  11   8        2.10        3.54      2.53 o 
   6  11   8        5.46        8.42      4.82 o 
  -6  12   8      238.88      236.92     10.38 o 
  -5  12   8      270.11      300.33     11.18 o 
  -4  12   8      738.02      737.91     23.73 o 
  -3  12   8      336.58      325.18      9.54 o 
  -2  12   8      164.41      152.36      5.80 o 
  -1  12   8       58.01       44.43      3.25 o 
   0  12   8       24.01       27.53      2.90 o 
   1  12   8      205.94      210.38      7.05 o 
   2  12   8        6.19        7.37      1.97 o 
   3  12   8      298.12      303.79     10.68 o 
   4  12   8      104.02      103.50      5.89 o 
   5  12   8      236.30      246.44     12.60 o 
  -6  13   8        0.55        2.92      6.16 o 
  -5  13   8        2.56        5.07      2.68 o 
  -4  13   8        8.48       10.07      3.41 o 
  -3  13   8       16.84       16.61      2.82 o 
  -2  13   8       23.03       22.70      2.48 o 
  -1  13   8       17.50       15.84      2.58 o 
   0  13   8       54.46       61.14      4.72 o 
   1  13   8      171.36      179.35      7.40 o 
   2  13   8      194.15      210.90      8.21 o 
   3  13   8       25.43       33.17      4.55 o 
   4  13   8      109.20       84.94     10.54 o 
   5  13   8        3.29        3.26      7.56 o 
  -4  14   8       10.03       10.63      3.07 o 
  -3  14   8       23.58       24.03      3.25 o 
  -2  14   8       85.37       95.07      5.44 o 
  -1  14   8      118.32      117.86      6.65 o 
   0  14   8       33.86       38.22      4.07 o 
   1  14   8      408.21      412.37     12.50 o 
   2  14   8       25.87       29.33      3.58 o 
   3  14   8       28.28       18.84      6.00 o 
   4  14   8       17.01       32.15     11.31 o 
  -4  15   8        0.41        8.38      8.14 o 
  -3  15   8       51.59       52.56      8.76 o 
  -2  15   8      157.18      139.63      7.94 o 
  -1  15   8       28.17       31.16      3.97 o 
   0  15   8       15.61       15.05      3.05 o 
   1  15   8        0.64        3.65      3.45 o 
   2  15   8       43.29       24.72      6.84 o 
  -1  16   8        0.48       -4.22      5.07 o 
  -9   0   9      112.19      101.23     10.86 o 
  -7   0   9      980.83      977.51     24.87 o 
  -5   0   9      476.52      524.10     10.74 o 
  -3   0   9     2856.43     2944.22     35.66 o 
  -1   0   9     1183.64     1151.88     11.24 o 
   1   0   9      376.25      374.33      8.27 o 
   3   0   9     2514.39     2494.76     24.70 o 
   5   0   9      277.24      272.71      7.17 o 
   7   0   9      229.64      211.26     14.28 o 
 -10   1   9        9.83        9.01      3.86 o 
  -9   1   9       59.84       56.97      5.66 o 
  -8   1   9      401.35      396.54     11.67 o 
  -7   1   9      483.53      446.30     10.80 o 
  -6   1   9      373.14      378.41      8.73 o 
  -5   1   9      360.92      335.46      5.51 o 
  -4   1   9      239.38      232.32      3.61 o 
  -3   1   9      125.95      110.70      2.89 o 
  -2   1   9     1872.39     2045.66     14.88 o 
  -1   1   9        2.28        6.08      0.79 o 
   0   1   9       20.56       22.04      1.92 o 
   1   1   9      750.49      684.62      8.28 o 
   2   1   9        0.00        2.10      0.90 o 
   3   1   9      384.02      371.19      5.69 o 
   4   1   9      141.17      122.19      3.43 o 
   5   1   9     1227.85     1195.94     12.59 o 
   6   1   9      126.95      127.89      4.79 o 
   7   1   9       33.01       27.78      2.95 o 
   8   1   9      159.33      174.47      8.27 o 
 -10   2   9       28.82       21.76      6.09 o 
  -9   2   9       13.17       13.14      3.38 o 
  -8   2   9        2.12        4.10      2.28 o 
  -7   2   9       51.89       50.19      3.81 o 
  -6   2   9      158.37      151.92      4.91 o 
  -5   2   9      486.07      445.61      8.07 o 
  -4   2   9       53.59       53.30      1.94 o 
  -3   2   9      179.29      196.86      3.16 o 
  -2   2   9       17.95       20.17      0.99 o 
  -1   2   9     1110.67     1159.09      8.26 o 
   0   2   9       41.26       39.94      1.45 o 
   1   2   9      344.57      307.90      4.57 o 
   2   2   9      166.83      180.03      3.66 o 
   3   2   9      990.89      996.10     10.45 o 
   4   2   9      370.18      366.37      6.26 o 
   5   2   9      162.22      154.47      4.71 o 
   6   2   9      335.90      333.88      7.31 o 
   7   2   9        0.99        1.23      2.10 o 
   8   2   9       41.20       39.53      4.20 o 
  -9   3   9        2.72        8.35      3.14 o 
  -8   3   9        1.72        3.17      2.25 o 
  -7   3   9     1401.41     1355.56     27.27 o 
  -6   3   9        0.04        1.89      1.65 o 
  -5   3   9     2894.26     2815.14     25.00 o 
  -4   3   9      529.01      532.11      7.75 o 
  -3   3   9       52.64       54.48      1.95 o 
  -2   3   9       72.90       91.93      2.21 o 
  -1   3   9       24.47       20.14      1.15 o 
   0   3   9      174.47      159.39      2.76 o 
   1   3   9        0.23        1.36      1.01 o 
   2   3   9      114.67      100.78      2.53 o 
   3   3   9     1386.17     1253.71      9.80 o 
   4   3   9       91.41       91.24      3.36 o 
   5   3   9      400.46      390.07      8.27 o 
   6   3   9       17.03       13.98      2.07 o 
   7   3   9      185.56      189.15      6.75 o 
   8   3   9       21.25        9.10      3.80 o 
  -9   4   9       26.39       18.69      6.24 o 
  -8   4   9        4.46        5.47      2.53 o 
  -7   4   9       40.62       38.35      3.65 o 
  -6   4   9       43.25       44.88      3.07 o 
  -5   4   9     1217.29     1161.72     17.75 o 
  -4   4   9       61.12       48.20      2.12 o 
  -3   4   9     5345.24     5381.19     28.12 o 
  -2   4   9       80.47      102.03      2.51 o 
  -1   4   9     2495.31     2447.08     14.99 o 
   0   4   9        2.04        1.62      0.75 o 
   1   4   9     5943.94     5923.52     30.95 o 
   2   4   9      152.64      151.56      3.40 o 
   3   4   9        6.89        9.20      1.63 o 
   4   4   9      273.45      267.30      5.49 o 
   5   4   9        0.18        0.39      1.71 o 
   6   4   9        0.36        3.41      1.72 o 
   7   4   9       58.62       59.30      4.12 o 
   8   4   9       26.33       21.30      5.72 o 
  -9   5   9      481.25      493.07     16.39 o 
  -8   5   9       12.16       12.77      3.67 o 
  -7   5   9      336.48      320.85      9.74 o 
  -6   5   9        1.24        2.41      1.86 o 
  -5   5   9     1693.99     1590.13     17.80 o 
  -4   5   9      198.27      182.49      4.38 o 
  -3   5   9     1057.80     1018.59      8.52 o 
  -2   5   9       56.07       56.60      1.90 o 
  -1   5   9      798.09      827.86      6.99 o 
   0   5   9      950.55      908.31      8.32 o 
   1   5   9      536.92      614.29      7.45 o 
   2   5   9        0.08        1.43      0.83 o 
   3   5   9      421.47      406.46      7.37 o 
   4   5   9      183.18      174.82      4.90 o 
   5   5   9        0.34        0.30      1.58 o 
   6   5   9       15.79       12.17      2.47 o 
   7   5   9      183.24      184.55      6.64 o 
   8   5   9        3.31        2.80      3.04 o 
  -9   6   9       18.47       20.06      6.43 o 
  -8   6   9      144.71      154.71      7.86 o 
  -7   6   9       46.07       38.89      4.64 o 
  -6   6   9       32.91       33.60      3.44 o 
  -5   6   9     1433.38     1358.56     15.65 o 
  -4   6   9       14.62        9.14      1.22 o 
  -3   6   9     1592.01     1498.88     11.02 o 
  -2   6   9        6.25        4.60      0.81 o 
  -1   6   9     1672.03     1593.42     11.08 o 
   0   6   9      170.93      172.32      3.53 o 
   1   6   9     1008.71      969.79     10.90 o 
   2   6   9      183.15      179.78      4.32 o 
   3   6   9     1087.77     1060.03     12.59 o 
   4   6   9      203.26      173.08      5.20 o 
   5   6   9       35.66       31.71      2.67 o 
   6   6   9       12.10        7.23      2.04 o 
   7   6   9        4.45        5.77      2.12 o 
   8   6   9       25.01       24.59      5.36 o 
  -9   7   9      336.03      396.00     31.52 o 
  -8   7   9        7.80        6.64      3.39 o 
  -7   7   9      188.34      211.23      8.79 o 
  -6   7   9        6.17        7.82      2.07 o 
  -5   7   9     1250.34     1226.35     16.96 o 
  -4   7   9       58.93       55.32      2.42 o 
  -3   7   9      339.97      339.27      5.54 o 
  -2   7   9       40.73       46.12      1.86 o 
  -1   7   9       73.37       73.83      2.47 o 
   0   7   9       59.56       60.08      2.06 o 
   1   7   9      415.94      378.86      6.14 o 
   2   7   9      100.29      122.00      4.95 o 
   3   7   9      181.89      168.97      5.38 o 
   4   7   9      601.95      566.68      9.69 o 
   5   7   9      312.12      318.59      8.04 o 
   6   7   9       58.42       68.41      4.37 o 
   7   7   9      183.65      180.22      7.25 o 
  -8   8   9       42.04       40.48      5.81 o 
  -7   8   9        2.94        6.59      2.57 o 
  -6   8   9      175.51      176.19      7.03 o 
  -5   8   9      326.76      352.64      8.15 o 
  -4   8   9        0.56        4.21      1.41 o 
  -3   8   9      455.33      405.14      6.93 o 
  -2   8   9      918.07      871.90      9.51 o 
  -1   8   9      695.64      653.80      7.55 o 
   0   8   9      955.67      969.12      9.94 o 
   1   8   9      632.97      639.67      8.55 o 
   2   8   9        0.63        5.33      1.65 o 
   3   8   9      200.98      209.55      5.85 o 
   4   8   9       64.37       56.31      3.53 o 
   5   8   9       73.95       65.52      4.16 o 
   6   8   9       14.95       14.53      2.72 o 
   7   8   9       15.78       10.33      2.61 o 
  -8   9   9      103.62      130.78     19.16 o 
  -7   9   9      408.62      412.64     14.03 o 
  -6   9   9        2.23       -1.95      2.11 o 
  -5   9   9        4.69        6.63      1.81 o 
  -4   9   9      578.42      555.72      9.27 o 
  -3   9   9      125.92      111.13      4.01 o 
  -2   9   9      509.59      495.80      7.73 o 
  -1   9   9      197.64      175.66      4.29 o 
   0   9   9        0.97        1.68      1.26 o 
   1   9   9      205.36      206.67      4.85 o 
   2   9   9      193.14      170.41      5.18 o 
   3   9   9       56.03       59.97      3.35 o 
   4   9   9      133.15      136.23      5.40 o 
   5   9   9      406.86      434.67     10.70 o 
   6   9   9        0.19        5.09      2.28 o 
   7   9   9        3.02        2.45      3.56 o 
  -8  10   9      207.68      248.59     25.42 o 
  -7  10   9        7.23        9.79      4.63 o 
  -6  10   9       19.46       13.95      2.67 o 
  -5  10   9      151.18      148.70      7.62 o 
  -4  10   9       64.50       67.00      3.92 o 
  -3  10   9      120.46      117.87      4.62 o 
  -2  10   9        3.11        0.71      1.46 o 
  -1  10   9      201.51      198.16      5.64 o 
   0  10   9       90.14       76.67      3.15 o 
   1  10   9      629.22      620.12     10.56 o 
   2  10   9       31.27       31.45      3.43 o 
   3  10   9      297.02      301.45      8.22 o 
   4  10   9       33.71       31.43      3.15 o 
   5  10   9       14.15       15.16      2.63 o 
   6  10   9        7.82        7.26      2.89 o 
  -7  11   9       53.88       61.20     14.52 o 
  -6  11   9        0.11        0.14      2.67 o 
  -5  11   9      292.97      291.23     11.81 o 
  -4  11   9      199.78      205.84      8.20 o 
  -3  11   9       79.88       81.31      4.36 o 
  -2  11   9      176.01      180.50      5.68 o 
  -1  11   9       33.82       32.03      2.52 o 
   0  11   9      413.07      390.02      7.77 o 
   1  11   9      465.86      450.51     10.08 o 
   2  11   9        0.10        3.56      1.88 o 
   3  11   9      526.86      511.51     11.32 o 
   4  11   9       32.48       32.04      3.28 o 
   5  11   9      388.46      388.26     10.77 o 
   6  11   9       61.31       74.24      8.51 o 
  -6  12   9      357.89      333.04     17.13 o 
  -5  12   9       28.70       26.69      5.30 o 
  -4  12   9        0.34        0.35      2.81 o 
  -3  12   9      443.16      446.14     10.75 o 
  -2  12   9       18.31       10.50      2.20 o 
  -1  12   9       72.04       63.17      3.83 o 
   0  12   9       13.00       12.20      2.19 o 
   1  12   9      180.50      176.71      6.59 o 
   2  12   9      294.65      305.93      8.84 o 
   3  12   9      531.81      537.27     12.94 o 
   4  12   9       27.82       22.71      4.38 o 
   5  12   9        0.09        0.19      3.30 o 
  -6  13   9        4.93        4.74      4.41 o 
  -5  13   9      237.43      264.98     11.06 o 
  -4  13   9      132.53      142.03      8.72 o 
  -3  13   9       37.03       40.54      3.60 o 
  -2  13   9        0.67        2.37      1.92 o 
  -1  13   9       13.42       20.38      2.64 o 
   0  13   9       30.43       28.43      3.72 o 
   1  13   9       15.76       14.51      3.00 o 
   2  13   9        0.13       -0.28      2.14 o 
   3  13   9        0.04        3.85      2.42 o 
   4  13   9        1.28        1.26      4.17 o 
   5  13   9      196.22      198.77     24.10 o 
  -4  14   9        6.69       11.56      4.09 o 
  -3  14   9     1081.17     1084.94     24.03 o 
  -2  14   9        4.88        5.60      2.49 o 
  -1  14   9      655.25      706.56     16.19 o 
   0  14   9      140.79      139.24      7.28 o 
   1  14   9      294.70      289.89     10.60 o 
   2  14   9      197.01      194.32     10.35 o 
   3  14   9       46.14       51.90      9.29 o 
  -3  15   9       36.83       52.13     12.77 o 
  -2  15   9      222.68      245.65     10.45 o 
  -1  15   9       93.56       80.20      6.13 o 
   0  15   9      114.83      125.97      7.83 o 
   1  15   9       24.93       33.96      7.61 o 
 -10   0  10       13.94       15.16      7.35 o 
  -8   0  10      725.10      665.81     21.92 o 
  -6   0  10      963.62      974.65     24.57 o 
  -4   0  10      156.92      146.15      4.76 o 
  -2   0  10       10.72       10.26      4.06 o 
   0   0  10      657.71      802.78     11.97 o 
   2   0  10      140.46      109.54      4.95 o 
   4   0  10     4573.22     4553.81     39.37 o 
   6   0  10      269.06      259.52     12.44 o 
   8   0  10      111.36      137.56     11.27 o 
 -10   1  10      276.61      303.43     20.21 o 
  -9   1  10        6.76       11.99      6.12 o 
  -8   1  10        6.05       12.27      2.72 o 
  -7   1  10      287.30      291.83      8.33 o 
  -6   1  10       26.26       21.90      3.08 o 
  -5   1  10      488.60      472.64      6.79 o 
  -4   1  10     1912.95     1862.98     12.62 o 
  -3   1  10      194.28      171.47      4.05 o 
  -2   1  10     1534.56     1503.02     12.52 o 
  -1   1  10     2315.80     2492.39     14.71 o 
   0   1  10     2672.00     2667.75     19.01 o 
   1   1  10       56.99       58.71      2.78 o 
   2   1  10      962.36      952.11      9.33 o 
   3   1  10       11.12        9.30      1.43 o 
   4   1  10      248.02      262.73      5.03 o 
   5   1  10       31.15       35.52      2.37 o 
   6   1  10       14.28       17.19      2.54 o 
   7   1  10       62.76       64.16      4.40 o 
   8   1  10      203.87      205.85     11.63 o 
 -10   2  10       96.77       81.84     10.66 o 
  -9   2  10      583.52      613.54     17.71 o 
  -8   2  10      411.36      395.38     27.13 o 
  -7   2  10       23.86       28.91      2.92 o 
  -6   2  10        4.21        4.05      2.31 o 
  -5   2  10       44.27       48.90      2.66 o 
  -4   2  10       62.80       41.73      1.45 o 
  -3   2  10       94.80       96.18      2.39 o 
  -2   2  10     1505.88     1515.23     10.40 o 
  -1   2  10      767.79      793.35      7.03 o 
   0   2  10     1423.82     1427.29     12.20 o 
   1   2  10      611.30      590.23      7.77 o 
   2   2  10     1792.05     1755.88     13.22 o 
   3   2  10      198.77      182.31      5.03 o 
   4   2  10      711.86      674.70      9.02 o 
   5   2  10       21.86       24.88      2.50 o 
   6   2  10       75.51       68.05      4.35 o 
   7   2  10        8.10        7.44      2.13 o 
   8   2  10       73.08       75.36      7.43 o 
  -9   3  10      135.92      129.61      8.29 o 
  -8   3  10       13.09       16.98      4.08 o 
  -7   3  10       98.72      100.84      5.02 o 
  -6   3  10     1125.14     1057.84     17.42 o 
  -5   3  10       23.11       27.31      4.02 o 
  -4   3  10       52.05       50.85      1.98 o 
  -3   3  10       59.39       60.62      1.98 o 
  -2   3  10     1222.07     1108.73      8.48 o 
  -1   3  10      447.06      473.91      5.47 o 
   0   3  10     2066.02     2166.20     13.94 o 
   1   3  10       38.58       36.41      1.66 o 
   2   3  10      509.44      507.97      6.54 o 
   3   3  10       71.26       65.08      2.60 o 
   4   3  10       15.15       14.00      1.70 o 
   5   3  10      106.89      107.98      4.60 o 
   6   3  10       96.27      105.19      4.77 o 
   7   3  10      232.43      238.64      9.17 o 
   8   3  10        8.69        1.62      3.27 o 
  -9   4  10      177.31      184.20      9.88 o 
  -8   4  10       25.82       21.15      3.93 o 
  -7   4  10        0.54        0.99      2.24 o 
  -6   4  10      321.60      342.90      8.41 o 
  -5   4  10       47.36       44.09      3.79 o 
  -4   4  10      116.62      120.89      3.44 o 
  -3   4  10      257.90      283.21      3.99 o 
  -2   4  10      554.86      551.87      6.42 o 
  -1   4  10       18.59        9.18      1.11 o 
   0   4  10      315.12      321.16      4.25 o 
   1   4  10       37.27       45.45      2.03 o 
   2   4  10     2773.43     2696.45     19.61 o 
   3   4  10       59.12       68.12      3.17 o 
   4   4  10      481.99      489.73      7.73 o 
   5   4  10        3.67        5.09      1.91 o 
   6   4  10     1313.20     1313.27     17.43 o 
   7   4  10       57.40       59.34      4.30 o 
   8   4  10      139.04      126.86     13.35 o 
  -9   5  10       34.72       34.66      6.35 o 
  -8   5  10      179.25      178.45      8.54 o 
  -7   5  10        3.65        6.20      2.59 o 
  -6   5  10     1323.26     1262.93     19.08 o 
  -5   5  10      256.96      238.89      7.24 o 
  -4   5  10     1937.97     1932.12     16.17 o 
  -3   5  10        5.60        4.90      0.88 o 
  -2   5  10        0.18        0.21      0.94 o 
  -1   5  10      884.25      888.77      8.14 o 
   0   5  10      996.30     1032.70      9.28 o 
   1   5  10      911.22      936.07      9.73 o 
   2   5  10      198.66      196.95      4.45 o 
   3   5  10      103.13       89.94      3.83 o 
   4   5  10       18.18       20.77      2.04 o 
   5   5  10       24.26       22.56      2.36 o 
   6   5  10       16.22       19.72      2.34 o 
   7   5  10      215.69      216.93      8.38 o 
   8   5  10      154.85      145.37      8.93 o 
  -9   6  10       10.70        8.80      6.05 o 
  -8   6  10      132.88      133.15      7.49 o 
  -7   6  10      121.27      119.41      6.16 o 
  -6   6  10      265.93      283.69     12.00 o 
  -5   6  10       33.95       29.86      2.43 o 
  -4   6  10      343.81      339.16      5.88 o 
  -3   6  10      403.91      384.05      5.94 o 
  -2   6  10      230.12      224.66      4.40 o 
  -1   6  10      598.67      581.00      6.37 o 
   0   6  10       19.74       23.74      1.49 o 
   1   6  10      321.24      299.37      5.42 o 
   2   6  10     2909.82     2954.22     29.33 o 
   3   6  10       89.22       73.83      3.67 o 
   4   6  10      698.36      683.08     10.76 o 
   5   6  10      170.22      142.73      5.67 o 
   6   6  10      848.99      851.71     13.49 o 
   7   6  10        3.62        1.84      2.20 o 
   8   6  10      123.05      129.53     18.99 o 
  -9   7  10       84.18      102.77     16.25 o 
  -8   7  10       21.53       16.60      3.27 o 
  -7   7  10      112.84      100.40      5.38 o 
  -6   7  10      124.54      123.92      5.92 o 
  -5   7  10      130.59      138.32      5.11 o 
  -4   7  10      378.85      348.99      6.58 o 
  -3   7  10       22.38       23.24      1.63 o 
  -2   7  10     1656.40     1681.99     13.51 o 
  -1   7  10     1751.26     1667.24     12.33 o 
   0   7  10      749.25      755.25      9.06 o 
   1   7  10        2.02        5.53      1.17 o 
   2   7  10      725.22      675.87     10.37 o 
   3   7  10      453.06      422.60      8.70 o 
   4   7  10       53.43       48.81      3.06 o 
   5   7  10       33.75       38.50      3.38 o 
   6   7  10       57.65       61.43      4.21 o 
   7   7  10       62.53       53.81      5.67 o 
  -8   8  10       48.61       34.38      8.24 o 
  -7   8  10        4.79       10.55      2.77 o 
  -6   8  10       84.30       72.23      4.46 o 
  -5   8  10      191.60      177.76      6.32 o 
  -4   8  10       52.51       47.20      2.60 o 
  -3   8  10     1457.11     1395.55     13.64 o 
  -2   8  10       20.76       15.11      1.57 o 
  -1   8  10       67.50       68.46      2.53 o 
   0   8  10      589.53      580.53      7.71 o 
   1   8  10      936.30      897.18     12.62 o 
   2   8  10     1665.73     1583.33     17.09 o 
   3   8  10       30.15       38.37      2.82 o 
   4   8  10      546.62      580.63     11.11 o 
   5   8  10        0.46       -1.18      1.91 o 
   6   8  10       85.98       89.05      5.16 o 
   7   8  10        7.27        5.13      3.62 o 
  -8   9  10       13.12        5.22      6.65 o 
  -7   9  10        0.03        2.76      3.04 o 
  -6   9  10      318.42      343.04     10.43 o 
  -5   9  10        3.90        8.53      3.62 o 
  -4   9  10      805.96      754.07     11.93 o 
  -3   9  10       65.85       79.40      3.45 o 
  -2   9  10      817.06      837.37     11.11 o 
  -1   9  10      892.40      839.88     10.45 o 
   0   9  10      305.20      307.02      6.18 o 
   1   9  10        9.70       14.57      1.89 o 
   2   9  10      173.14      191.29      5.91 o 
   3   9  10      112.89      123.45      5.02 o 
   4   9  10       25.89       16.91      2.22 o 
   5   9  10      114.57      121.82      5.89 o 
   6   9  10      354.63      360.65     11.89 o 
   7   9  10        7.00        0.82      5.62 o 
  -8  10  10      482.44      518.71     37.00 o 
  -7  10  10        7.38        0.97      4.40 o 
  -6  10  10      185.35      193.77      8.04 o 
  -5  10  10      401.45      411.66     13.38 o 
  -4  10  10        1.46        3.43      1.89 o 
  -3  10  10        1.30        1.66      1.53 o 
  -2  10  10       25.79       18.14      2.15 o 
  -1  10  10       34.88       40.18      2.68 o 
   0  10  10      234.48      211.95      5.59 o 
   1  10  10        2.79        3.30      1.72 o 
   2  10  10      655.43      660.96     11.47 o 
   3  10  10        3.21        2.17      1.85 o 
   4  10  10      118.46      124.60      5.21 o 
   5  10  10        7.91        6.33      2.06 o 
   6  10  10       43.81       47.28      8.65 o 
  -6  11  10       61.79       57.74      5.23 o 
  -5  11  10       29.25       30.67      3.84 o 
  -4  11  10        4.98        6.42      2.25 o 
  -3  11  10       88.78       96.91      4.58 o 
  -2  11  10      922.02      916.83     13.38 o 
  -1  11  10        0.10        1.08      1.43 o 
   0  11  10      297.89      321.03      8.28 o 
   1  11  10        9.96       10.71      2.14 o 
   2  11  10      561.15      583.90     11.21 o 
   3  11  10       30.82       36.95      3.34 o 
   4  11  10        9.22       10.55      2.31 o 
   5  11  10       35.47       36.94      6.69 o 
   6  11  10        1.94        5.07      6.49 o 
  -6  12  10        0.95       -2.65      4.68 o 
  -5  12  10       80.11       87.26      6.92 o 
  -4  12  10       72.89       64.10      7.10 o 
  -3  12  10       38.45       31.63      3.15 o 
  -2  12  10      125.90      122.53      5.38 o 
  -1  12  10       49.33       50.21      3.65 o 
   0  12  10      272.55      278.88      8.27 o 
   1  12  10        5.00        3.16      2.12 o 
   2  12  10       54.75       67.35      4.38 o 
   3  12  10       84.59       89.08      5.48 o 
   4  12  10      566.85      584.05     22.15 o 
   5  12  10      170.60      171.02     15.49 o 
  -6  13  10       20.12        6.12      5.46 o 
  -5  13  10        0.52        8.05      4.86 o 
  -4  13  10      679.14      672.84     17.19 o 
  -3  13  10        6.17        3.97      2.21 o 
  -2  13  10        5.05        2.90      1.86 o 
  -1  13  10        6.86        4.78      2.30 o 
   0  13  10      320.39      333.69      9.99 o 
   1  13  10       10.48       10.96      2.61 o 
   2  13  10        7.31       11.39      3.71 o 
   3  13  10        6.80        6.78      7.91 o 
   4  13  10       19.23       11.08      5.42 o 
  -4  14  10       19.03       19.71      4.99 o 
  -3  14  10        0.26       -0.85      3.50 o 
  -2  14  10        1.17        0.74      2.02 o 
  -1  14  10       32.34       33.29      4.30 o 
   0  14  10       87.14       91.76      6.11 o 
   1  14  10       42.48       38.49      4.41 o 
   2  14  10      130.42      128.86     14.17 o 
   3  14  10       22.88       21.45      9.29 o 
  -3  15  10       11.64        4.91      4.36 o 
  -2  15  10        2.16        0.60      2.95 o 
  -1  15  10        0.27        2.57      2.53 o 
   0  15  10      222.99      255.31     41.28 o 
   1  15  10       16.47       11.66      5.99 o 
  -9   0  11      316.18      301.80     23.85 o 
  -7   0  11       83.66       85.98      6.71 o 
  -5   0  11      124.44      133.02      4.81 o 
  -3   0  11      138.45      102.93      4.93 o 
  -1   0  11      446.14      405.17      8.60 o 
   1   0  11      427.35      463.76      9.86 o 
   3   0  11      477.47      471.11     10.21 o 
   5   0  11      460.83      418.10     10.63 o 
   7   0  11      208.07      219.91     12.23 o 
  -9   1  11      177.88      184.01      9.98 o 
  -8   1  11      270.52      265.03      9.85 o 
  -7   1  11      115.29       96.56      5.32 o 
  -6   1  11     1490.43     1484.67     22.47 o 
  -5   1  11       11.43        6.82      2.04 o 
  -4   1  11      845.18      849.71      8.95 o 
  -3   1  11        4.23        4.03      1.18 o 
  -2   1  11       15.58       16.77      1.20 o 
  -1   1  11      698.89      682.76      7.86 o 
   0   1  11        1.18        4.33      1.37 o 
   1   1  11      211.26      210.66      5.18 o 
   2   1  11       59.74       65.62      2.76 o 
   3   1  11      843.24      790.24      9.21 o 
   4   1  11       46.49       54.20      2.58 o 
   5   1  11        3.34        3.54      1.49 o 
   6   1  11        0.13        4.21      1.99 o 
   7   1  11      743.57      720.76     14.52 o 
   8   1  11       16.28       21.48      5.82 o 
 -10   2  11       28.36       36.70      7.62 o 
  -9   2  11        3.92        8.87      3.35 o 
  -8   2  11      175.36      173.80      9.08 o 
  -7   2  11       48.27       40.98      3.70 o 
  -6   2  11     1771.13     1775.73     31.20 o 
  -5   2  11     1064.20     1100.58     14.18 o 
  -4   2  11      143.30      135.86      3.34 o 
  -3   2  11     1181.05     1159.80     11.23 o 
  -2   2  11        1.03        1.56      0.67 o 
  -1   2  11      613.37      588.35      6.00 o 
   0   2  11      453.06      474.80      6.84 o 
   1   2  11      204.20      159.25      3.13 o 
   2   2  11     1078.03     1017.47      9.97 o 
   3   2  11      283.20      278.26      5.86 o 
   4   2  11        2.92        2.95      1.46 o 
   5   2  11      310.75      308.19      7.68 o 
   6   2  11      277.09      260.19      7.27 o 
   7   2  11      271.80      272.21      8.45 o 
   8   2  11       77.44       86.79     11.20 o 
  -9   3  11      290.08      325.82     13.12 o 
  -8   3  11       51.69       41.47      5.13 o 
  -7   3  11      173.04      192.03     11.16 o 
  -6   3  11      171.99      153.13      6.22 o 
  -5   3  11      300.00      295.51      7.16 o 
  -4   3  11      285.51      278.81      6.11 o 
  -3   3  11       31.17       29.75      1.74 o 
  -2   3  11      372.40      372.37      4.42 o 
  -1   3  11      331.91      332.71      4.66 o 
   0   3  11      546.10      574.02      6.79 o 
   1   3  11     2623.07     2600.99     16.66 o 
   2   3  11      382.86      394.64      6.12 o 
   3   3  11      745.01      729.44     10.22 o 
   4   3  11      489.95      489.59      7.88 o 
   5   3  11      714.51      685.43     16.66 o 
   6   3  11       19.41       15.63      2.35 o 
   7   3  11       33.62       36.65      3.34 o 
   8   3  11       69.21       71.35     11.93 o 
  -9   4  11        5.97        1.72      3.10 o 
  -8   4  11        1.58        3.11      3.31 o 
  -7   4  11      213.10      213.96      8.97 o 
  -6   4  11       65.49       55.07      4.17 o 
  -5   4  11       12.44        4.34      1.71 o 
  -4   4  11       20.12       19.84      2.11 o 
  -3   4  11      141.26      119.42      2.72 o 
  -2   4  11       77.92       95.74      2.72 o 
  -1   4  11      124.97      108.78      3.46 o 
   0   4  11      828.17      789.53      7.92 o 
   1   4  11      305.15      321.43      5.17 o 
   2   4  11        1.86        2.78      1.57 o 
   3   4  11      555.76      549.48      8.93 o 
   4   4  11      219.94      214.96      5.66 o 
   5   4  11      426.36      435.72      8.86 o 
   6   4  11        4.68        9.29      2.14 o 
   7   4  11      963.23      947.85     16.97 o 
   8   4  11       81.60       74.90      8.87 o 
  -9   5  11       71.11       75.90     10.20 o 
  -8   5  11       93.86       93.54      6.51 o 
  -7   5  11      742.37      742.51     16.85 o 
  -6   5  11       12.04        9.54      2.39 o 
  -5   5  11       63.89       70.69      4.19 o 
  -4   5  11      218.89      213.48      4.72 o 
  -3   5  11       91.13       93.24      3.14 o 
  -2   5  11      362.10      361.04      6.18 o 
  -1   5  11     2620.10     2605.71     17.80 o 
   0   5  11      963.83      925.93      8.99 o 
   1   5  11     3922.56     3887.72     25.01 o 
   2   5  11       60.85       61.41      3.23 o 
   3   5  11      451.19      426.68      8.99 o 
   4   5  11       13.69        9.06      1.76 o 
   5   5  11      491.06      506.65      9.79 o 
   6   5  11        3.13        1.69      1.91 o 
   7   5  11        2.55       -1.90      2.88 o 
  -9   6  11      119.96      134.58     19.60 o 
  -8   6  11        2.10        2.49      2.51 o 
  -7   6  11      273.31      259.79      9.97 o 
  -6   6  11       10.69        9.29      1.95 o 
  -5   6  11       85.30       78.46      3.61 o 
  -4   6  11        3.12        4.04      1.19 o 
  -3   6  11       47.68       44.39      2.20 o 
  -2   6  11      220.92      199.33      4.34 o 
  -1   6  11     1120.82     1091.88     10.10 o 
   0   6  11      259.03      256.58      4.81 o 
   1   6  11      587.76      592.34      7.99 o 
   2   6  11       23.92       25.93      2.31 o 
   3   6  11      416.22      378.82      8.66 o 
   4   6  11       14.94       20.05      2.14 o 
   5   6  11      417.75      431.01      9.59 o 
   6   6  11       22.27       24.82      3.16 o 
   7   6  11      288.48      317.33     14.81 o 
  -9   7  11        4.93        3.46      7.93 o 
  -8   7  11        1.44        2.37      2.48 o 
  -7   7  11        5.77        4.18      2.40 o 
  -6   7  11        0.24        0.02      2.21 o 
  -5   7  11        5.22        5.03      1.75 o 
  -4   7  11       46.46       37.13      2.26 o 
  -3   7  11      995.73      985.37     11.22 o 
  -2   7  11      559.76      528.98      7.19 o 
  -1   7  11       61.14       56.15      2.48 o 
   0   7  11        3.06        5.21      1.32 o 
   1   7  11     2489.68     2453.37     18.96 o 
   2   7  11        0.30        1.93      1.63 o 
   3   7  11      133.37      157.39      5.24 o 
   4   7  11      175.98      186.84      6.25 o 
   5   7  11      278.32      268.00      8.31 o 
   6   7  11       68.59       64.11      4.60 o 
   7   7  11       24.40       20.14      4.69 o 
  -8   8  11      357.29      340.48     21.88 o 
  -7   8  11      237.96      260.19      8.49 o 
  -6   8  11      323.00      327.72      9.34 o 
  -5   8  11       61.79       60.11      3.94 o 
  -4   8  11        2.18        3.95      1.47 o 
  -3   8  11       12.68       15.34      1.86 o 
  -2   8  11      287.45      278.96      5.74 o 
  -1   8  11       83.29       79.03      2.80 o 
   0   8  11      637.32      639.48      8.76 o 
   1   8  11        0.08        3.33      1.40 o 
   2   8  11        0.79        4.02      1.75 o 
   3   8  11      169.26      177.40      5.94 o 
   4   8  11       37.43       42.53      3.23 o 
   5   8  11       27.56       25.54      3.28 o 
   6   8  11       29.40       27.57      3.54 o 
   7   8  11      285.73      322.74     29.75 o 
  -8   9  11       29.04       19.52      8.87 o 
  -7   9  11      126.99      139.55      6.89 o 
  -6   9  11        7.72        7.33      2.45 o 
  -5   9  11      136.56      139.59      6.45 o 
  -4   9  11      105.07      112.12      6.46 o 
  -3   9  11        3.46        6.87      1.60 o 
  -2   9  11       21.24       28.13      2.40 o 
  -1   9  11      352.92      352.45      6.79 o 
   0   9  11       14.47       12.04      1.65 o 
   1   9  11       28.88       36.08      2.73 o 
   2   9  11        7.68        7.57      1.99 o 
   3   9  11      822.47      828.03     13.39 o 
   4   9  11      117.07      109.54      4.91 o 
   5   9  11        1.94        5.23      2.63 o 
   6   9  11       27.86       34.28      6.03 o 
  -7  10  11      143.66      154.40     18.59 o 
  -6  10  11        6.76        0.27      2.37 o 
  -5  10  11       71.20       72.35      5.31 o 
  -4  10  11       38.33       34.50      3.14 o 
  -3  10  11      856.86      856.19     13.53 o 
  -2  10  11      105.22      111.10      4.50 o 
  -1  10  11       60.11       63.65      3.43 o 
   0  10  11       88.41       92.91      4.14 o 
   1  10  11       20.38       15.34      2.85 o 
   2  10  11      111.14      104.90      4.73 o 
   3  10  11       55.79       59.72      3.84 o 
   4  10  11       16.27       20.02      2.68 o 
   5  10  11      103.43       99.73      5.64 o 
  -6  11  11        2.13        0.07      3.59 o 
  -5  11  11       53.46       53.27      4.83 o 
  -4  11  11      396.03      410.16     14.12 o 
  -3  11  11       45.40       39.03      3.06 o 
  -2  11  11        5.68        4.87      1.73 o 
  -1  11  11      192.71      200.62      6.13 o 
   0  11  11        1.54        6.35      2.24 o 
   1  11  11       83.13       79.17      4.14 o 
   2  11  11        2.62        2.63      2.19 o 
   3  11  11      186.91      174.02      6.88 o 
   4  11  11       19.70       22.58      3.45 o 
   5  11  11      112.88      126.99     30.41 o 
  -6  12  11       42.68       25.10      7.13 o 
  -5  12  11      397.73      379.69     13.07 o 
  -4  12  11       66.25       67.29      6.18 o 
  -3  12  11      154.44      165.39      7.43 o 
  -2  12  11        0.15       -1.62      1.94 o 
  -1  12  11      303.09      296.89      9.69 o 
   0  12  11      428.34      431.31     11.07 o 
   1  12  11       92.14       99.98      5.66 o 
   2  12  11        0.02        1.83      2.20 o 
   3  12  11       62.12       57.67      4.54 o 
   4  12  11      300.06      333.34     21.07 o 
  -5  13  11       23.42       26.73      5.88 o 
  -4  13  11      166.49      203.53     11.62 o 
  -3  13  11        4.72       10.83      2.99 o 
  -2  13  11       19.93       22.37      2.94 o 
  -1  13  11      322.44      323.85     10.55 o 
   0  13  11       32.38       49.23      4.23 o 
   1  13  11      284.96      267.21      9.31 o 
   2  13  11        0.08        1.82      2.56 o 
   3  13  11      670.96      667.77     44.59 o 
  -4  14  11        7.85       13.10      5.45 o 
  -3  14  11       47.09       46.50      6.73 o 
  -2  14  11       43.72       44.59      4.92 o 
  -1  14  11       48.12       34.60      4.19 o 
   0  14  11      251.81      274.71     12.32 o 
   1  14  11       26.69       22.73      8.22 o 
   2  14  11       39.21       20.32      9.43 o 
  -2  15  11        4.87        2.75      4.68 o 
  -1  15  11       30.78       40.25      8.12 o 
   0  15  11      102.93      101.80     28.15 o 
   1  15  11      864.95      985.89     53.29 o 
  -8   0  12       20.47       26.03      4.56 o 
  -6   0  12        8.95       11.89      3.77 o 
  -4   0  12      495.14      506.26     11.56 o 
  -2   0  12      118.17      108.27      4.01 o 
   0   0  12      595.24      464.78     10.00 o 
   2   0  12     3165.18     3133.21     35.17 o 
   4   0  12       51.64       49.49      3.44 o 
   6   0  12      189.52      194.32     11.00 o 
   8   0  12       82.15       81.61     15.59 o 
  -9   1  12       98.51       95.13      7.20 o 
  -8   1  12      442.71      491.30     12.75 o 
  -7   1  12      240.60      234.39      9.24 o 
  -6   1  12      220.71      235.80      8.75 o 
  -5   1  12      255.33      253.13      6.57 o 
  -4   1  12     1245.06     1239.16     12.47 o 
  -3   1  12        3.36        5.64      1.32 o 
  -2   1  12      204.22      189.95      3.01 o 
  -1   1  12      214.10      213.20      4.44 o 
   0   1  12      172.97      202.44      4.64 o 
   1   1  12      311.54      313.34      6.19 o 
   2   1  12     1078.76     1075.40     11.04 o 
   3   1  12      755.42      752.88      9.60 o 
   4   1  12      911.96      882.21     10.52 o 
   5   1  12      854.20      860.33     13.03 o 
   6   1  12     1157.78     1153.26     17.19 o 
   7   1  12      158.96      145.45      8.75 o 
   8   1  12      396.61      397.39     23.39 o 
  -9   2  12      150.74      165.50     11.35 o 
  -8   2  12      113.24      111.43      6.81 o 
  -7   2  12        1.40        4.10      2.21 o 
  -6   2  12       97.71       84.83      4.61 o 
  -5   2  12     1158.02     1123.25     17.24 o 
  -4   2  12       71.21       76.25      2.96 o 
  -3   2  12        3.21        5.62      1.28 o 
  -2   2  12      746.20      739.24      7.36 o 
  -1   2  12      111.01      107.68      2.34 o 
   0   2  12      423.87      341.66      6.24 o 
   1   2  12      202.31      188.97      5.14 o 
   2   2  12      291.97      268.82      5.44 o 
   3   2  12      244.73      243.43      5.62 o 
   4   2  12        0.06        1.64      1.59 o 
   5   2  12       15.40       15.52      2.23 o 
   6   2  12        1.42        4.46      2.11 o 
   7   2  12       23.84       19.06      3.72 o 
  -9   3  12      147.24      174.62     10.88 o 
  -8   3  12      193.89      202.36      9.16 o 
  -7   3  12       55.87       53.18      4.72 o 
  -6   3  12      123.52      139.35      5.36 o 
  -5   3  12     1503.22     1430.73     17.95 o 
  -4   3  12       27.97       21.93      2.07 o 
  -3   3  12      348.38      342.36      5.66 o 
  -2   3  12      793.89      770.55      7.14 o 
  -1   3  12     1227.51     1258.19     10.20 o 
   0   3  12       75.95       78.24      2.90 o 
   1   3  12      180.18      170.51      3.82 o 
   2   3  12      100.33       94.75      3.18 o 
   3   3  12        9.36       10.09      2.26 o 
   4   3  12       68.30       76.74      3.61 o 
   5   3  12        0.01        0.54      1.76 o 
   6   3  12      357.58      354.96      8.83 o 
   7   3  12      228.12      244.24      8.61 o 
  -9   4  12        0.17        0.09      3.49 o 
  -8   4  12       43.56       50.47      4.94 o 
  -7   4  12       81.52       75.20      5.49 o 
  -6   4  12       43.94       46.04      3.33 o 
  -5   4  12       78.88       75.54      4.09 o 
  -4   4  12        0.44        2.52      1.20 o 
  -3   4  12      756.92      717.12      9.27 o 
  -2   4  12      539.22      513.28      6.56 o 
  -1   4  12       20.53       20.64      1.51 o 
   0   4  12       79.47       65.06      2.75 o 
   1   4  12      247.10      254.17      5.05 o 
   2   4  12        0.15        1.15      1.19 o 
   3   4  12       25.25       19.19      2.21 o 
   4   4  12      106.75      111.45      4.57 o 
   5   4  12       28.39       31.00      2.81 o 
   6   4  12        2.43        4.49      1.85 o 
   7   4  12        8.21        8.70      3.07 o 
  -9   5  12       66.79       60.77      9.73 o 
  -8   5  12       24.63       25.62      3.73 o 
  -7   5  12       21.43       22.53      4.06 o 
  -6   5  12        8.48        9.48      1.88 o 
  -5   5  12       72.45       70.62      3.80 o 
  -4   5  12        3.18        4.03      1.25 o 
  -3   5  12      676.34      637.92      8.82 o 
  -2   5  12        0.03        3.41      1.28 o 
  -1   5  12        0.03        2.32      1.24 o 
   0   5  12       63.09       51.08      2.23 o 
   1   5  12       23.74       21.86      1.79 o 
   2   5  12        0.87        1.61      1.55 o 
   3   5  12       27.59       26.25      2.59 o 
   4   5  12        0.53       -1.28      1.80 o 
   5   5  12       35.39       34.08      3.03 o 
   6   5  12      298.84      301.36      8.64 o 
   7   5  12       26.53       23.27      5.56 o 
  -8   6  12      176.55      180.72      9.03 o 
  -7   6  12       22.84       10.84      2.95 o 
  -6   6  12       61.36       78.14      4.34 o 
  -5   6  12      262.20      254.42      7.20 o 
  -4   6  12       74.69       64.26      2.87 o 
  -3   6  12      186.26      213.84      4.81 o 
  -2   6  12      198.82      195.90      4.69 o 
  -1   6  12        6.79        5.57      1.30 o 
   0   6  12     1975.39     1945.19     15.31 o 
   1   6  12        5.58        3.64      1.35 o 
   2   6  12      183.05      164.26      5.22 o 
   3   6  12      528.91      533.84     10.01 o 
   4   6  12      170.39      161.04      6.25 o 
   5   6  12        7.58        4.13      2.00 o 
   6   6  12      105.45      121.40      6.05 o 
   7   6  12        0.43       -6.33      6.75 o 
  -8   7  12      272.85      309.87     14.26 o 
  -7   7  12       37.27       41.01      4.46 o 
  -6   7  12      237.21      243.37      8.88 o 
  -5   7  12      138.75      124.74      4.89 o 
  -4   7  12       17.70       23.48      2.33 o 
  -3   7  12       45.96       51.61      2.91 o 
  -2   7  12     1165.42     1115.10     12.17 o 
  -1   7  12       28.16       37.71      2.07 o 
   0   7  12      196.90      208.99      4.91 o 
   1   7  12       66.43       64.78      3.09 o 
   2   7  12       45.78       42.44      2.92 o 
   3   7  12       30.48       33.76      2.67 o 
   4   7  12      121.51      126.32      5.73 o 
   5   7  12      160.52      173.62      7.48 o 
   6   7  12      115.57      108.19      6.16 o 
  -8   8  12        1.26       13.98      4.81 o 
  -7   8  12      211.28      209.34      8.15 o 
  -6   8  12        2.19        0.49      2.39 o 
  -5   8  12      672.39      654.88     11.34 o 
  -4   8  12      109.52      118.49      4.63 o 
  -3   8  12      213.38      217.90      5.34 o 
  -2   8  12      602.27      612.27     10.36 o 
  -1   8  12        9.42       10.57      1.50 o 
   0   8  12     1221.77     1228.65     12.93 o 
   1   8  12        0.94        2.39      1.52 o 
   2   8  12        9.96        8.94      2.12 o 
   3   8  12      109.17      110.28      4.57 o 
   4   8  12      224.11      221.14      7.25 o 
   5   8  12        3.81        3.86      2.47 o 
   6   8  12       28.97       48.17      7.09 o 
  -8   9  12      142.32      180.76     22.92 o 
  -7   9  12       51.67       55.99      6.69 o 
  -6   9  12        1.67        1.20      2.61 o 
  -5   9  12       13.20       13.03      2.20 o 
  -4   9  12      947.37      994.49     16.84 o 
  -3   9  12      151.63      142.84      4.79 o 
  -2   9  12       10.10       10.09      1.76 o 
  -1   9  12      449.01      426.61      7.99 o 
   0   9  12      166.87      148.45      5.07 o 
   1   9  12       39.32       45.66      3.09 o 
   2   9  12     1270.76     1273.57     18.17 o 
   3   9  12        0.07        3.01      2.12 o 
   4   9  12      526.62      531.28     12.15 o 
   5   9  12       69.05       76.25      4.91 o 
  -7  10  12       44.35       33.66      9.15 o 
  -6  10  12       21.39       27.12      3.62 o 
  -5  10  12       15.19       13.09      2.80 o 
  -4  10  12       34.14       33.92      3.32 o 
  -3  10  12       80.85       85.24      4.42 o 
  -2  10  12      726.16      743.31     13.15 o 
  -1  10  12        9.29       11.77      1.75 o 
   0  10  12        1.60        1.76      1.76 o 
   1  10  12       27.44       32.53      3.27 o 
   2  10  12     1116.95     1140.95     16.12 o 
   3  10  12      115.97      132.14      6.21 o 
   4  10  12       34.95       39.38      4.32 o 
   5  10  12       34.91       25.06      6.53 o 
  -6  11  12      535.91      574.90     23.24 o 
  -5  11  12       12.76        9.71      2.94 o 
  -4  11  12      244.34      247.93      8.93 o 
  -3  11  12      176.13      186.32      6.54 o 
  -2  11  12        2.15        1.30      1.69 o 
  -1  11  12       21.34       25.21      2.68 o 
   0  11  12       54.93       57.24      3.78 o 
   1  11  12       22.08       16.93      2.65 o 
   2  11  12       36.77       41.63      3.75 o 
   3  11  12       26.02       25.10      3.33 o 
   4  11  12      679.05      755.10     25.78 o 
  -5  12  12        2.87       -0.03      2.65 o 
  -4  12  12        1.47        1.88      2.92 o 
  -3  12  12       31.27       29.64      5.20 o 
  -2  12  12       48.44       46.05      3.86 o 
  -1  12  12        0.60        3.63      2.36 o 
   0  12  12       28.77       30.49      3.84 o 
   1  12  12      211.01      227.58      7.81 o 
   2  12  12      142.40      157.48      7.78 o 
   3  12  12      154.61      140.39     13.06 o 
  -5  13  12      275.09      302.35     29.25 o 
  -4  13  12       37.69       29.27      5.04 o 
  -3  13  12        7.18        5.59      2.46 o 
  -2  13  12       75.16       85.97      8.24 o 
  -1  13  12       77.78       84.69      5.62 o 
   0  13  12       37.85       32.45      3.52 o 
   1  13  12       48.66       38.20      3.51 o 
   2  13  12      259.42      269.69     27.36 o 
  -4  14  12        0.68        0.01      7.17 o 
  -3  14  12       23.59       34.80      7.26 o 
  -2  14  12       30.36       33.64      5.08 o 
  -1  14  12       21.18       18.46      6.17 o 
   0  14  12       57.82       51.16      7.04 o 
  -1  15  12       16.20        1.34      6.78 o 
  -9   0  13      375.71      400.09     33.42 o 
  -7   0  13       75.96       86.11      8.82 o 
  -5   0  13      106.85       91.46      9.12 o 
  -3   0  13      777.98      743.89     16.87 o 
  -1   0  13      103.29      125.21      5.25 o 
   1   0  13     1141.29     1100.67     17.08 o 
   3   0  13      100.87      104.36      4.90 o 
   5   0  13       17.31       23.78      3.37 o 
   7   0  13        0.04        7.53      5.25 o 
  -9   1  13      310.04      324.46     16.84 o 
  -8   1  13        0.70        1.76      2.47 o 
  -7   1  13       54.55       58.64      6.26 o 
  -6   1  13        1.04       -0.15      2.48 o 
  -5   1  13       67.15       61.22      5.41 o 
  -4   1  13        2.39        0.43      1.63 o 
  -3   1  13     1054.76     1038.01     12.19 o 
  -2   1  13       25.91       15.18      1.23 o 
  -1   1  13        3.16        2.41      1.08 o 
   0   1  13       15.62       15.51      1.93 o 
   1   1  13       30.89       20.07      1.94 o 
   2   1  13      111.48      114.02      4.53 o 
   3   1  13      183.71      178.63      4.77 o 
   4   1  13      281.48      278.78      6.17 o 
   5   1  13        2.50        4.54      1.98 o 
   6   1  13      122.48      129.89      6.56 o 
   7   1  13      147.41      158.81     10.73 o 
  -9   2  13       28.23       34.35      7.86 o 
  -8   2  13      141.39      143.66      8.06 o 
  -7   2  13      263.49      272.98      9.36 o 
  -6   2  13      292.60      293.10      8.57 o 
  -5   2  13       67.68       58.51      3.50 o 
  -4   2  13      102.42       88.68      4.76 o 
  -3   2  13        1.39       -0.09      1.17 o 
  -2   2  13      594.89      559.29      6.27 o 
  -1   2  13       85.44       83.91      3.23 o 
   0   2  13       70.25       70.13      3.21 o 
   1   2  13       19.92       26.30      2.38 o 
   2   2  13       17.02       20.13      2.24 o 
   3   2  13      809.55      797.57     11.77 o 
   4   2  13       73.00       69.35      3.35 o 
   5   2  13      375.62      384.77      8.38 o 
   6   2  13      960.88      953.90     16.01 o 
   7   2  13      166.54      176.97     10.43 o 
  -9   3  13       57.22       44.80     12.37 o 
  -8   3  13       67.59       77.22      6.50 o 
  -7   3  13       97.65      105.57      5.62 o 
  -6   3  13      229.47      215.03      6.73 o 
  -5   3  13      417.91      439.00      9.71 o 
  -4   3  13      792.17      759.43     11.24 o 
  -3   3  13      878.58      847.38      9.63 o 
  -2   3  13       81.53       91.66      2.80 o 
  -1   3  13       29.10       24.33      1.59 o 
   0   3  13        0.37        4.22      1.36 o 
   1   3  13     1228.08     1144.56     12.33 o 
   2   3  13      114.53      114.63      3.86 o 
   3   3  13        2.03        1.51      1.83 o 
   4   3  13      135.93      136.75      4.74 o 
   5   3  13        4.52        4.80      1.92 o 
   6   3  13      439.98      430.86     10.66 o 
   7   3  13      152.78      143.44      9.10 o 
  -9   4  13       40.89       49.15      8.89 o 
  -8   4  13      205.07      215.96      9.72 o 
  -7   4  13      339.63      348.79      9.92 o 
  -6   4  13      311.13      327.34      8.41 o 
  -5   4  13      495.58      464.03     10.07 o 
  -4   4  13      107.60      107.35      3.69 o 
  -3   4  13      464.28      437.86      7.35 o 
  -2   4  13       13.50       19.27      1.62 o 
  -1   4  13        1.32        2.73      1.12 o 
   0   4  13      112.32      104.10      3.56 o 
   1   4  13      153.93      143.49      4.39 o 
   2   4  13      710.62      687.97     11.03 o 
   3   4  13       32.17       31.40      3.06 o 
   4   4  13      213.00      210.98      6.36 o 
   5   4  13      798.82      805.49     13.78 o 
   6   4  13        2.42        4.68      2.17 o 
   7   4  13       57.17       60.63     10.90 o 
  -9   5  13       66.47       63.65     14.26 o 
  -8   5  13        1.12        0.81      2.53 o 
  -7   5  13      201.24      209.79      8.49 o 
  -6   5  13       63.65       63.72      3.88 o 
  -5   5  13      799.78      797.13     13.60 o 
  -4   5  13       11.95        8.73      1.50 o 
  -3   5  13      593.63      600.36      8.83 o 
  -2   5  13        0.71        0.91      1.24 o 
  -1   5  13     5059.91     4955.17     35.02 o 
   0   5  13      364.14      357.92      5.80 o 
   1   5  13        0.68        1.74      1.35 o 
   2   5  13       86.01       86.16      4.26 o 
   3   5  13      902.40      850.15     17.92 o 
   4   5  13        2.49        3.92      1.87 o 
   5   5  13        0.49        1.22      1.92 o 
   6   5  13       65.01       61.90      4.10 o 
   7   5  13      197.50      197.17     16.99 o 
  -9   6  13      437.21      471.70     36.08 o 
  -8   6  13       25.55       19.78      5.44 o 
  -7   6  13       41.50       40.26      3.84 o 
  -6   6  13        2.12        3.16      2.07 o 
  -5   6  13      152.36      166.51      6.05 o 
  -4   6  13      564.42      515.04     10.57 o 
  -3   6  13     1543.97     1480.39     14.28 o 
  -2   6  13      396.69      374.79      6.63 o 
  -1   6  13       27.88       24.92      1.87 o 
   0   6  13      403.45      411.51      6.48 o 
   1   6  13       21.13       20.40      2.08 o 
   2   6  13      117.34      120.53      5.10 o 
   3   6  13      251.30      253.26      8.17 o 
   4   6  13        4.88        7.68      2.31 o 
   5   6  13      617.32      645.11     14.34 o 
   6   6  13       11.82        6.47      2.49 o 
  -8   7  13       94.90      117.94      9.23 o 
  -7   7  13      335.08      351.50      9.88 o 
  -6   7  13       10.09        6.43      2.74 o 
  -5   7  13      165.08      153.28      6.44 o 
  -4   7  13       21.68       15.61      2.55 o 
  -3   7  13      648.09      652.56      9.83 o 
  -2   7  13      415.11      428.27      7.79 o 
  -1   7  13      353.19      339.11      7.09 o 
   0   7  13      331.07      327.25      6.28 o 
   1   7  13       48.89       49.32      3.07 o 
   2   7  13      351.35      365.43      8.89 o 
   3   7  13      130.72      132.76      5.40 o 
   4   7  13       33.68       35.15      3.22 o 
   5   7  13       15.47       19.61      3.05 o 
   6   7  13       40.24       55.99      7.37 o 
  -8   8  13        2.62        2.87      5.13 o 
  -7   8  13       10.56        8.86      2.36 o 
  -6   8  13        0.83       -0.71      2.13 o 
  -5   8  13      302.74      298.47      8.34 o 
  -4   8  13       37.51       34.35      2.81 o 
  -3   8  13       69.75       63.11      3.08 o 
  -2   8  13      125.98      126.99      4.34 o 
  -1   8  13      200.81      202.27      5.09 o 
   0   8  13      138.45      139.23      4.55 o 
   1   8  13       23.62       22.45      2.33 o 
   2   8  13       76.45       69.44      4.07 o 
   3   8  13       50.83       52.47      3.64 o 
   4   8  13       29.51       34.00      3.41 o 
   5   8  13      255.93      256.59      8.86 o 
   6   8  13      183.24      206.18     24.06 o 
  -7   9  13        0.21        3.76      3.37 o 
  -6   9  13      123.64      145.95      7.34 o 
  -5   9  13      322.82      333.99     11.39 o 
  -4   9  13        1.64        2.89      1.83 o 
  -3   9  13        0.27        0.94      1.56 o 
  -2   9  13        0.01       -0.93      1.61 o 
  -1   9  13       49.12       48.85      2.84 o 
   0   9  13      124.38      132.23      4.90 o 
   1   9  13      432.92      420.21     10.43 o 
   2   9  13       73.28       72.97      4.71 o 
   3   9  13       14.96       12.54      3.48 o 
   4   9  13        3.46        7.31      2.17 o 
   5   9  13       12.33       16.43      5.19 o 
  -7  10  13        0.03        6.77      4.30 o 
  -6  10  13       19.13       18.43      3.59 o 
  -5  10  13        9.72        9.54      2.96 o 
  -4  10  13       92.36      108.42      5.99 o 
  -3  10  13       51.56       55.30      3.72 o 
  -2  10  13       57.37       49.38      3.50 o 
  -1  10  13      173.98      182.26      6.30 o 
   0  10  13      537.47      522.05     10.82 o 
   1  10  13       50.90       42.92      3.92 o 
   2  10  13       83.54       78.03      5.18 o 
   3  10  13        4.13        7.42      2.25 o 
   4  10  13        0.23        0.34      2.32 o 
   5  10  13       14.23       18.29      8.81 o 
  -6  11  13      217.93      242.40     18.46 o 
  -5  11  13        3.38        2.56      2.86 o 
  -4  11  13       10.21        5.65      2.88 o 
  -3  11  13      439.38      407.87     11.32 o 
  -2  11  13       64.21       59.35      3.88 o 
  -1  11  13      107.32      109.39      5.43 o 
   0  11  13       56.11       60.28      5.12 o 
   1  11  13      195.19      213.78      8.56 o 
   2  11  13       24.51       27.47      4.11 o 
   3  11  13      238.13      243.28      9.13 o 
   4  11  13      159.42      167.14     19.95 o 
  -5  12  13       60.35       60.41      7.90 o 
  -4  12  13       89.26       75.39      6.44 o 
  -3  12  13        2.08       -0.40      2.44 o 
  -2  12  13       71.77       64.62      4.82 o 
  -1  12  13        5.56        7.32      2.29 o 
   0  12  13        5.34       -0.36      2.76 o 
   1  12  13       42.11       33.83      3.89 o 
   2  12  13        4.22        7.04      4.71 o 
   3  12  13      162.04      153.04     19.51 o 
  -4  13  13        5.89        5.11      3.51 o 
  -3  13  13      187.33      194.07     11.15 o 
  -2  13  13      139.55      145.22      8.67 o 
  -1  13  13      232.71      255.24     12.93 o 
   0  13  13        5.06        2.56      4.93 o 
   1  13  13       35.57       30.45      7.08 o 
  -3  14  13       66.26       75.75     18.75 o 
  -2  14  13      156.87      150.74     14.39 o 
  -1  14  13        8.48       18.39      7.43 o 
  -8   0  14       65.74       70.12      6.12 o 
  -6   0  14      126.86      115.93      8.89 o 
  -4   0  14     2480.59     2543.86     37.75 o 
  -2   0  14      421.34      330.16      7.87 o 
   0   0  14     1804.76     1722.14     38.63 o 
   2   0  14      699.33      701.07     14.51 o 
   4   0  14     1021.75     1011.85     17.85 o 
   6   0  14        7.09        3.88      4.87 o 
  -9   1  14        1.29       -5.29      6.53 o 
  -8   1  14       49.05       44.40      3.79 o 
  -7   1  14       81.64       81.10      5.02 o 
  -6   1  14      177.86      165.36      6.65 o 
  -5   1  14       67.41       68.25      3.81 o 
  -4   1  14      313.07      342.04      8.77 o 
  -3   1  14      465.01      451.65      8.05 o 
  -2   1  14      470.17      509.65      5.75 o 
  -1   1  14       74.37       59.12      2.55 o 
   0   1  14        1.38        3.70      1.27 o 
   1   1  14        6.46        9.59      1.70 o 
   2   1  14      338.35      315.15      7.68 o 
   3   1  14      258.56      252.30      6.35 o 
   4   1  14      699.14      710.38     10.45 o 
   5   1  14       18.62       16.28      2.28 o 
   6   1  14        2.65        3.64      2.55 o 
   7   1  14       73.28       42.31     11.03 o 
  -9   2  14        3.44       11.88      7.45 o 
  -8   2  14       43.50       50.65      4.31 o 
  -7   2  14      113.84      119.67      5.99 o 
  -6   2  14      173.41      169.65      6.69 o 
  -5   2  14       19.48       21.96      2.50 o 
  -4   2  14      648.49      644.55     10.62 o 
  -3   2  14      161.00      154.41      4.32 o 
  -2   2  14        7.90       12.05      1.07 o 
  -1   2  14       11.10        6.76      1.34 o 
   0   2  14      702.98      661.54      9.74 o 
   1   2  14      219.03      196.05      5.66 o 
   2   2  14       37.43       36.10      2.69 o 
   3   2  14      104.05       98.97      4.13 o 
   4   2  14      339.08      335.76      7.25 o 
   5   2  14        6.12        8.99      2.12 o 
   6   2  14      174.44      191.12      7.32 o 
   7   2  14        2.09        3.56      5.04 o 
  -9   3  14       15.88       21.89      9.19 o 
  -8   3  14        7.65        7.75      2.70 o 
  -7   3  14      135.68      129.97      6.27 o 
  -6   3  14       85.69       90.55      5.05 o 
  -5   3  14      159.39      160.17      6.09 o 
  -4   3  14       76.21       66.77      3.49 o 
  -3   3  14       56.98       55.43      2.53 o 
  -2   3  14      640.98      661.46      7.91 o 
  -1   3  14      485.62      497.13      7.62 o 
   0   3  14     1288.47     1283.20     14.38 o 
   1   3  14      236.08      234.37      5.54 o 
   2   3  14      564.90      556.41      9.66 o 
   3   3  14      540.33      542.82     11.79 o 
   4   3  14      215.15      210.80      6.81 o 
   5   3  14      104.46      110.36      4.98 o 
   6   3  14       95.66      103.27      5.48 o 
  -8   4  14      177.13      183.84      9.31 o 
  -7   4  14        9.13        7.80      2.48 o 
  -6   4  14     1330.99     1283.25     17.63 o 
  -5   4  14       34.48       34.97      3.11 o 
  -4   4  14       30.07       35.60      2.42 o 
  -3   4  14       29.89       27.36      2.10 o 
  -2   4  14      917.20      854.94      9.87 o 
  -1   4  14        0.94        1.08      1.40 o 
   0   4  14      541.19      527.34      8.56 o 
   1   4  14      246.09      242.66      5.92 o 
   2   4  14       51.59       46.48      3.48 o 
   3   4  14       12.23       18.32      3.03 o 
   4   4  14       73.28       74.18      5.09 o 
   5   4  14        0.25        5.15      2.21 o 
   6   4  14      144.42      161.17      7.17 o 
   7   4  14       29.42       25.38     10.67 o 
  -8   5  14        2.36        6.34      5.75 o 
  -7   5  14       65.57       78.73      5.83 o 
  -6   5  14      253.61      243.31      8.61 o 
  -5   5  14       39.83       40.18      3.12 o 
  -4   5  14      176.94      176.46      5.78 o 
  -3   5  14      149.87      148.84      4.48 o 
  -2   5  14      899.91      880.15     10.31 o 
  -1   5  14      148.20      140.06      4.21 o 
   0   5  14        5.89        5.73      1.48 o 
   1   5  14       37.79       42.14      2.58 o 
   2   5  14      206.36      211.64      6.78 o 
   3   5  14       26.94       20.43      2.71 o 
   4   5  14      818.81      812.51     14.70 o 
   5   5  14       78.18       77.16      4.78 o 
   6   5  14       72.11       62.14      8.48 o 
  -8   6  14      983.12     1039.92     27.10 o 
  -7   6  14       24.97       26.43      3.32 o 
  -6   6  14      122.10      121.17      5.81 o 
  -5   6  14      113.87      110.63      5.31 o 
  -4   6  14      246.40      246.05      7.43 o 
  -3   6  14       39.14       31.31      2.18 o 
  -2   6  14        0.94        1.18      1.28 o 
  -1   6  14        9.03        4.97      1.44 o 
   0   6  14      138.60      131.84      4.87 o 
   1   6  14       92.90      102.56      4.66 o 
   2   6  14      280.19      260.85      7.64 o 
   3   6  14        6.07        6.76      2.13 o 
   4   6  14      105.73      101.11      5.32 o 
   5   6  14        5.79        5.92      2.58 o 
   6   6  14       62.16       49.60     12.34 o 
  -8   7  14       12.32       10.39      5.13 o 
  -7   7  14       30.70       32.00      3.90 o 
  -6   7  14       62.65       59.61      6.01 o 
  -5   7  14      127.62      140.71      5.69 o 
  -4   7  14      220.26      239.37      7.08 o 
  -3   7  14       83.72       90.14      3.85 o 
  -2   7  14      342.75      331.87      7.05 o 
  -1   7  14      482.50      458.51      8.72 o 
   0   7  14     1034.06      991.35     13.30 o 
   1   7  14       93.90       87.29      4.46 o 
   2   7  14      503.66      472.55     10.46 o 
   3   7  14      236.38      245.08      7.89 o 
   4   7  14      642.49      635.32     13.45 o 
   5   7  14        3.97        6.06      2.47 o 
   6   7  14       80.52       74.05     10.63 o 
  -7   8  14        5.66        6.08      4.03 o 
  -6   8  14      190.92      224.10      8.30 o 
  -5   8  14       12.65       16.53      2.69 o 
  -4   8  14      595.85      582.15     12.18 o 
  -3   8  14      537.59      536.85      9.92 o 
  -2   8  14      419.76      416.13      8.07 o 
  -1   8  14      119.23      119.79      4.62 o 
   0   8  14        6.76        5.90      2.02 o 
   1   8  14      889.80      890.25     15.86 o 
   2   8  14      230.71      227.59      7.38 o 
   3   8  14       52.12       49.73      4.43 o 
   4   8  14       25.37       26.28      3.07 o 
   5   8  14      138.86      148.31      9.38 o 
  -7   9  14       31.82       21.37      4.81 o 
  -6   9  14       22.15       17.98      3.23 o 
  -5   9  14      208.40      201.27      7.12 o 
  -4   9  14       34.94       36.69      3.27 o 
  -3   9  14       94.92       90.86      4.23 o 
  -2   9  14       13.17        6.32      1.74 o 
  -1   9  14        2.90        1.65      1.75 o 
   0   9  14        0.44        2.25      2.29 o 
   1   9  14      389.96      378.19     10.14 o 
   2   9  14      407.65      411.73     11.02 o 
   3   9  14      305.94      323.86      9.59 o 
   4   9  14        2.02        2.16      2.51 o 
   5   9  14       25.51       28.71     10.24 o 
  -7  10  14        6.81       -8.50      8.60 o 
  -6  10  14      183.42      173.11     12.49 o 
  -5  10  14      152.06      164.68      8.42 o 
  -4  10  14      592.92      593.96     14.05 o 
  -3  10  14        0.72        1.46      2.26 o 
  -2  10  14      127.76      129.59      6.29 o 
  -1  10  14      111.21      105.74      5.78 o 
   0  10  14      608.46      659.24     14.67 o 
   1  10  14       46.81       56.72      4.68 o 
   2  10  14       46.27       46.97      3.84 o 
   3  10  14      150.68      145.81      6.63 o 
   4  10  14        3.32        7.94      4.27 o 
  -6  11  14       91.86      100.09     16.61 o 
  -5  11  14       66.39       60.05      5.43 o 
  -4  11  14      198.60      197.76      8.31 o 
  -3  11  14        7.41        6.42      2.49 o 
  -2  11  14       79.13       69.68      5.35 o 
  -1  11  14      108.03      105.51      6.49 o 
   0  11  14      155.79      175.06      7.77 o 
   1  11  14      201.87      174.25      9.37 o 
   2  11  14      133.36      144.50      7.64 o 
   3  11  14       46.44       47.96      8.51 o 
   4  11  14      225.83      190.64     22.97 o 
  -5  12  14       64.33       68.14     14.57 o 
  -4  12  14      269.67      270.58     15.62 o 
  -3  12  14        6.48        2.90      2.71 o 
  -2  12  14        7.12       11.22      3.44 o 
  -1  12  14      185.29      159.77     10.94 o 
   0  12  14      244.31      241.92     10.29 o 
   1  12  14      123.60      134.27      9.57 o 
   2  12  14        4.41       17.54      5.91 o 
   3  12  14       28.13       37.03     10.54 o 
  -4  13  14       75.67       58.97     13.49 o 
  -3  13  14        3.07       -1.17      4.04 o 
  -2  13  14      220.87      251.41     12.83 o 
  -1  13  14       64.69       66.82      7.12 o 
   0  13  14       33.47       50.62      7.36 o 
   1  13  14      137.10      147.90     27.46 o 
  -7   0  15       66.84       60.76      8.57 o 
  -5   0  15      543.49      505.99     16.05 o 
  -3   0  15      187.77      161.18      7.25 o 
  -1   0  15       23.44       46.44      3.62 o 
   1   0  15     1027.13      979.63     20.43 o 
   3   0  15       49.97       42.21      3.56 o 
   5   0  15      128.13      121.72      8.09 o 
  -9   1  15       29.68        5.62      6.57 o 
  -8   1  15        0.30        0.28      2.36 o 
  -7   1  15      211.41      215.63      8.12 o 
  -6   1  15        5.70        2.59      2.23 o 
  -5   1  15     1894.69     1863.17     23.03 o 
  -4   1  15      342.42      329.55      7.40 o 
  -3   1  15      669.38      663.79     10.27 o 
  -2   1  15        2.18        2.42      1.53 o 
  -1   1  15       48.96       35.60      2.22 o 
   0   1  15       33.32       34.71      2.78 o 
   1   1  15      338.31      328.31      7.05 o 
   2   1  15      399.38      385.22      7.49 o 
   3   1  15      584.32      588.21      9.33 o 
   4   1  15       54.34       53.16      3.29 o 
   5   1  15       62.71       73.90      4.21 o 
   6   1  15       10.17       10.26      2.80 o 
  -9   2  15        0.22       -5.59      5.59 o 
  -8   2  15      140.23      162.59      7.46 o 
  -7   2  15      144.37      137.19      6.57 o 
  -6   2  15        0.03       -1.18      2.30 o 
  -5   2  15     1582.43     1500.26     18.79 o 
  -4   2  15       17.28       13.56      2.01 o 
  -3   2  15      718.55      773.40     11.14 o 
  -2   2  15        5.20        0.47      1.43 o 
  -1   2  15      900.80      846.79      9.75 o 
   0   2  15       55.51       60.86      2.98 o 
   1   2  15       37.83       35.73      2.52 o 
   2   2  15      117.74      116.99      4.39 o 
   3   2  15      622.13      626.27     10.12 o 
   4   2  15        2.15        1.30      1.90 o 
   5   2  15        3.71        2.40      1.98 o 
   6   2  15       49.82       44.07      5.10 o 
  -8   3  15       27.74       24.99      3.45 o 
  -7   3  15       79.12       80.29      5.13 o 
  -6   3  15       18.83       20.65      4.05 o 
  -5   3  15      110.44      100.98      4.78 o 
  -4   3  15      202.15      199.51      5.67 o 
  -3   3  15      122.66      101.53      3.75 o 
  -2   3  15      561.16      520.90      8.65 o 
  -1   3  15      120.50      146.29      4.28 o 
   0   3  15      269.02      280.25      6.61 o 
   1   3  15       34.38       25.08      2.10 o 
   2   3  15      358.19      358.53      7.96 o 
   3   3  15      347.48      340.23      9.07 o 
   4   3  15       29.49       28.32      2.80 o 
   5   3  15      530.09      505.58     11.43 o 
   6   3  15       23.89       22.61      4.47 o 
  -8   4  15       93.90      103.53     10.18 o 
  -7   4  15       34.82       36.98      3.66 o 
  -6   4  15      159.97      163.66      6.81 o 
  -5   4  15        0.04        2.27      1.96 o 
  -4   4  15       11.21       12.89      2.09 o 
  -3   4  15      559.08      567.22      9.68 o 
  -2   4  15      742.16      744.43     11.23 o 
  -1   4  15       93.84      101.77      3.83 o 
   0   4  15      165.14      151.88      4.99 o 
   1   4  15      792.15      801.49     11.67 o 
   2   4  15      206.73      192.81      6.22 o 
   3   4  15      339.61      333.79      9.09 o 
   4   4  15       40.94       34.08      3.15 o 
   5   4  15      145.08      150.48      6.63 o 
   6   4  15       64.12       40.50     17.81 o 
  -8   5  15        6.38        9.46      6.04 o 
  -7   5  15      150.22      130.23      7.06 o 
  -6   5  15      152.49      162.08      6.38 o 
  -5   5  15        2.83        1.37      2.04 o 
  -4   5  15       31.09       33.81      3.07 o 
  -3   5  15        9.42       11.06      1.86 o 
  -2   5  15        2.60        1.85      1.57 o 
  -1   5  15      595.29      609.72      9.50 o 
   0   5  15       41.96       34.53      2.41 o 
   1   5  15       69.39       69.29      3.71 o 
   2   5  15        0.31        0.26      1.92 o 
   3   5  15      218.58      210.51      7.30 o 
   4   5  15       80.63       82.38      5.00 o 
   5   5  15      306.38      324.44     10.44 o 
  -8   6  15      240.65      244.97     18.52 o 
  -7   6  15        0.17       -2.35      2.35 o 
  -6   6  15        0.34        2.93      2.24 o 
  -5   6  15      299.61      282.82      8.57 o 
  -4   6  15       21.78       21.21      2.57 o 
  -3   6  15      462.17      456.31      9.76 o 
  -2   6  15       55.92       50.51      2.92 o 
  -1   6  15      674.01      695.66     10.55 o 
   0   6  15      296.85      288.59      6.64 o 
   1   6  15      390.25      367.39      8.97 o 
   2   6  15      181.29      187.71      6.73 o 
   3   6  15      274.63      288.26      8.67 o 
   4   6  15       12.61        8.00      2.21 o 
   5   6  15       90.03       84.89      5.59 o 
   6   6  15      147.26      154.67     20.34 o 
  -8   7  15       23.35       31.14      8.85 o 
  -7   7  15       43.62       41.24      5.09 o 
  -6   7  15       54.42       53.87      4.08 o 
  -5   7  15       40.37       46.40      3.50 o 
  -4   7  15        4.00        3.34      2.13 o 
  -3   7  15       22.26       19.75      2.22 o 
  -2   7  15        1.27        1.64      1.56 o 
  -1   7  15        3.17        1.79      1.69 o 
   0   7  15        0.06        1.36      1.96 o 
   1   7  15        8.87        3.66      1.96 o 
   2   7  15       43.48       47.07      3.58 o 
   3   7  15      183.58      184.68      7.08 o 
   4   7  15      121.72      121.14      5.74 o 
   5   7  15      173.08      189.56     13.21 o 
  -7   8  15       17.88       18.82      3.88 o 
  -6   8  15      254.35      279.07     12.28 o 
  -5   8  15      454.62      460.62     11.42 o 
  -4   8  15       35.30       37.93      3.71 o 
  -3   8  15      610.71      578.07     15.17 o 
  -2   8  15        0.15       -1.88      1.88 o 
  -1   8  15        0.18       -0.07      2.07 o 
   0   8  15       11.31       10.44      2.22 o 
   1   8  15      454.74      466.25     14.43 o 
   2   8  15      238.46      240.88      8.42 o 
   3   8  15      113.63      121.12      6.00 o 
   4   8  15        2.54        2.02      2.29 o 
  -7   9  15      487.26      534.95     38.52 o 
  -6   9  15        3.29        0.54      3.64 o 
  -5   9  15       40.10       29.73      3.63 o 
  -4   9  15       29.19       41.31      6.04 o 
  -3   9  15        1.08        3.29      2.42 o 
  -2   9  15        2.18        0.46      1.80 o 
  -1   9  15      109.12       97.51      5.58 o 
   0   9  15       10.35        8.80      2.71 o 
   1   9  15      396.29      413.26     11.70 o 
   2   9  15        3.07        1.49      2.21 o 
   3   9  15      220.34      226.20      8.23 o 
   4   9  15       61.45       48.07      6.72 o 
  -6  10  15       49.63       31.95      6.66 o 
  -5  10  15      416.80      436.68     15.31 o 
  -4  10  15      145.44      156.49      8.80 o 
  -3  10  15      286.19      295.35     11.73 o 
  -2  10  15       32.48       34.89      4.04 o 
  -1  10  15       44.43       35.47      3.77 o 
   0  10  15       10.22       14.46      2.95 o 
   1  10  15      147.10      142.22      7.14 o 
   2  10  15      529.64      529.22     13.28 o 
   3  10  15        7.01        9.37      3.51 o 
   4  10  15       25.99       23.00      6.55 o 
  -5  11  15      267.36      272.12     18.75 o 
  -4  11  15       53.37       54.79      4.98 o 
  -3  11  15       10.87        7.00      2.70 o 
  -2  11  15      141.91      141.74      7.61 o 
  -1  11  15       17.56       13.68      3.10 o 
   0  11  15      110.61      116.62      6.54 o 
   1  11  15       17.04       17.93      3.08 o 
   2  11  15       40.82       39.47     16.74 o 
   3  11  15       49.98       70.06     14.43 o 
  -4  12  15       73.68       83.42     19.74 o 
  -3  12  15      151.86      171.76     15.54 o 
  -2  12  15      197.31      212.76     11.65 o 
  -1  12  15      170.33      168.39     10.68 o 
   0  12  15       11.28       12.37      4.23 o 
   1  12  15      131.36      135.87     13.68 o 
   2  12  15      328.59      325.11     29.82 o 
  -3  13  15      146.43      134.21     19.02 o 
  -2  13  15      650.73      667.84     43.91 o 
  -1  13  15        6.09        6.76      3.62 o 
   0  13  15      245.87      238.94     25.64 o 
   1  13  15       15.82       23.52     10.82 o 
  -8   0  16      483.59      515.92     21.95 o 
  -6   0  16       36.84       31.30      4.91 o 
  -4   0  16     1464.89     1427.82     20.88 o 
  -2   0  16      141.37       93.77      7.90 o 
   0   0  16     3523.23     3503.67     43.59 o 
   2   0  16      425.34      445.28     12.23 o 
   4   0  16      873.18      859.71     20.37 o 
  -8   1  16        0.61       -2.16      3.07 o 
  -7   1  16       41.00       41.73      4.01 o 
  -6   1  16      454.58      480.49     12.07 o 
  -5   1  16      154.86      162.82      6.74 o 
  -4   1  16      121.78      128.97      4.81 o 
  -3   1  16       31.72       24.83      2.36 o 
  -2   1  16        2.27        1.77      1.62 o 
  -1   1  16      116.04      107.59      4.70 o 
   0   1  16      379.90      334.30      7.27 o 
   1   1  16       18.97       23.30      2.25 o 
   2   1  16       21.11       25.70      2.31 o 
   3   1  16        0.04        0.95      1.58 o 
   4   1  16       46.45       46.89      3.11 o 
   5   1  16        0.02       -0.63      2.25 o 
  -8   2  16       74.60       89.08      8.03 o 
  -7   2  16        0.30        6.34      2.59 o 
  -6   2  16      391.30      442.20     12.36 o 
  -5   2  16      123.60      102.76      5.37 o 
  -4   2  16        3.61        4.84      1.99 o 
  -3   2  16      271.98      274.88      6.75 o 
  -2   2  16      351.53      343.22      7.63 o 
  -1   2  16        2.33        6.82      1.73 o 
   0   2  16      208.99      235.97      5.82 o 
   1   2  16       51.56       55.82      3.21 o 
   2   2  16     1118.45     1125.64     14.13 o 
   3   2  16       73.85       73.71      3.86 o 
   4   2  16       32.48       33.48      3.18 o 
   5   2  16       11.15       12.35      3.50 o 
   6   2  16      258.50      201.16     24.04 o 
  -8   3  16       37.40       19.61      5.87 o 
  -7   3  16       38.17       44.15      4.11 o 
  -6   3  16      251.19      241.57      8.43 o 
  -5   3  16        6.57        4.57      1.82 o 
  -4   3  16      382.51      394.19      9.75 o 
  -3   3  16       61.83       61.23      3.67 o 
  -2   3  16      157.84      159.11      5.92 o 
  -1   3  16      108.60       91.13      3.88 o 
   0   3  16        2.20        5.02      2.16 o 
   1   3  16       51.09       44.35      3.48 o 
   2   3  16        7.06        8.11      2.03 o 
   3   3  16      138.92      137.46      5.60 o 
   4   3  16      403.52      384.29      9.24 o 
   5   3  16       30.50       36.85      4.08 o 
  -8   4  16       98.94      116.19     17.97 o 
  -7   4  16      380.03      366.65     11.89 o 
  -6   4  16        3.88        0.22      2.39 o 
  -5   4  16       12.50        9.50      2.25 o 
  -4   4  16       27.21       27.92      3.02 o 
  -3   4  16       61.11       50.00      3.16 o 
  -2   4  16      466.10      462.22      9.07 o 
  -1   4  16      105.43      119.72      4.32 o 
   0   4  16       19.45       21.54      2.26 o 
   1   4  16       62.37       62.70      3.75 o 
   2   4  16      207.43      207.50      6.65 o 
   3   4  16        2.18        3.77      2.02 o 
   4   4  16      258.81      274.29      8.31 o 
   5   4  16       44.55       47.05      6.55 o 
  -7   5  16       40.95       39.36      4.27 o 
  -6   5  16      182.95      175.62      8.27 o 
  -5   5  16       69.98       61.50      4.54 o 
  -4   5  16      201.87      204.91      7.09 o 
  -3   5  16      198.88      189.78      5.84 o 
  -2   5  16      190.48      194.56      5.93 o 
  -1   5  16        0.54       -0.66      1.47 o 
   0   5  16       31.80       38.87      2.77 o 
   1   5  16       56.25       50.57      3.26 o 
   2   5  16       63.76       73.24      4.39 o 
   3   5  16      172.21      150.91      6.35 o 
   4   5  16      174.26      169.26      6.67 o 
   5   5  16       10.59        8.18      4.20 o 
  -7   6  16      301.09      299.66     12.64 o 
  -6   6  16      100.93      108.38      6.86 o 
  -5   6  16        0.16       -0.18      2.22 o 
  -4   6  16       36.18       35.92      3.60 o 
  -3   6  16       13.23       13.00      2.14 o 
  -2   6  16        1.47       -0.35      1.58 o 
  -1   6  16       77.94       86.74      4.08 o 
   0   6  16       82.86       93.35      5.83 o 
   1   6  16        3.47        2.81      1.85 o 
   2   6  16      234.95      243.86      8.64 o 
   3   6  16      185.61      191.79      7.29 o 
   4   6  16        9.45       14.05      2.56 o 
   5   6  16       11.74       12.28      5.17 o 
  -7   7  16      219.21      231.54     14.55 o 
  -6   7  16      354.49      361.29     12.42 o 
  -5   7  16      124.28      101.00      5.48 o 
  -4   7  16      194.43      190.44      7.23 o 
  -3   7  16       81.04       78.05      3.99 o 
  -2   7  16       37.54       42.52      3.06 o 
  -1   7  16        6.11        7.78      1.95 o 
   0   7  16       34.07       35.13      3.10 o 
   1   7  16      109.12       94.61      4.89 o 
   2   7  16       80.65       70.88      4.46 o 
   3   7  16        0.68       -2.31      2.31 o 
   4   7  16        4.91        5.94      2.45 o 
   5   7  16        5.60       15.81      5.77 o 
  -7   8  16        1.11        9.96      8.33 o 
  -6   8  16      109.62      122.75     11.05 o 
  -5   8  16        0.81       -2.45      2.45 o 
  -4   8  16      118.81      115.32      8.96 o 
  -3   8  16       11.86       11.72      2.58 o 
  -2   8  16      116.76      120.15      5.69 o 
  -1   8  16       27.85       24.90      3.59 o 
   0   8  16       96.79      114.79      5.66 o 
   1   8  16      172.56      191.87      7.52 o 
   2   8  16      220.04      220.21      8.34 o 
   3   8  16        0.00        3.87      2.20 o 
   4   8  16      157.26      156.09     10.61 o 
  -6   9  16       71.24       71.45      8.32 o 
  -5   9  16        1.61        5.55      2.67 o 
  -4   9  16        4.65        6.55      2.89 o 
  -3   9  16       95.09       91.77      5.60 o 
  -2   9  16      164.73      171.08      6.86 o 
  -1   9  16       23.02       24.88      3.60 o 
   0   9  16      225.82      248.89      9.19 o 
   1   9  16      205.14      239.57      9.27 o 
   2   9  16       18.87       10.22      2.84 o 
   3   9  16       30.42       23.63      4.34 o 
  -5  10  16       22.33       13.98      4.25 o 
  -4  10  16      243.00      224.69     10.74 o 
  -3  10  16       12.79       17.55      3.61 o 
  -2  10  16      123.58      118.53      6.90 o 
  -1  10  16      161.19      176.40      8.66 o 
   0  10  16      151.17      164.76      7.67 o 
   1  10  16        1.28        8.08      3.50 o 
   2  10  16      844.19      879.93     27.67 o 
   3  10  16        2.06        6.11      5.06 o 
  -5  11  16      118.40      128.00     18.71 o 
  -4  11  16       15.19       19.14      4.84 o 
  -3  11  16       94.25      115.06      8.98 o 
  -2  11  16        0.21        3.90      2.51 o 
  -1  11  16       91.04      103.69      8.04 o 
   0  11  16        5.36        4.73      3.76 o 
   1  11  16       11.75       10.84      4.54 o 
   2  11  16       79.61       71.69     14.88 o 
  -3  12  16      407.98      401.91     33.06 o 
  -2  12  16        0.65        4.00      6.76 o 
  -1  12  16      111.69      108.33     10.20 o 
   0  12  16      343.63      279.68     27.74 o 
   1  12  16       17.11       14.18      8.05 o 
  -7   0  17       22.11       25.62      6.13 o 
  -5   0  17      109.18      111.76      8.16 o 
  -3   0  17      575.56      571.23     14.65 o 
  -1   0  17        2.69       -1.39      2.77 o 
   1   0  17      237.55      226.23      9.29 o 
   3   0  17       79.33       81.26      5.37 o 
   5   0  17       15.33       10.53      5.17 o 
  -8   1  17      108.56      102.69     12.58 o 
  -7   1  17       95.21      111.37      6.24 o 
  -6   1  17        7.68        6.77      2.43 o 
  -5   1  17      258.88      244.87      8.36 o 
  -4   1  17      144.07      124.75      5.34 o 
  -3   1  17      101.82      104.33      4.42 o 
  -2   1  17      100.89       82.85      4.04 o 
  -1   1  17      670.94      689.16     13.42 o 
   0   1  17       43.46       40.90      3.84 o 
   1   1  17      201.94      209.42      6.35 o 
   2   1  17        6.56        8.32      1.92 o 
   3   1  17        2.80        1.56      1.55 o 
   4   1  17       40.21       49.77      3.24 o 
   5   1  17       41.76       47.64      6.00 o 
  -8   2  17       22.26       37.71     11.20 o 
  -7   2  17      338.02      388.29     11.41 o 
  -6   2  17       45.04       43.28      4.29 o 
  -5   2  17       21.38       21.97      2.95 o 
  -4   2  17      397.73      371.05      9.68 o 
  -3   2  17       95.67      109.04      4.85 o 
  -2   2  17       42.50       42.30      3.01 o 
  -1   2  17      110.63      109.40      4.43 o 
   0   2  17      296.30      281.46      7.51 o 
   1   2  17      104.89      102.37      4.29 o 
   2   2  17      109.48      103.32      4.41 o 
   3   2  17      359.30      381.33      8.68 o 
   4   2  17       38.68       40.25      3.35 o 
   5   2  17      328.52      346.43     21.38 o 
  -7   3  17      109.84      131.54      6.78 o 
  -6   3  17        0.00       -0.51      2.33 o 
  -5   3  17      134.79      139.55      6.38 o 
  -4   3  17        7.90       11.91      2.46 o 
  -3   3  17       25.66       23.87      2.54 o 
  -2   3  17       60.54       52.15      3.13 o 
  -1   3  17      164.55      175.30      5.51 o 
   0   3  17       41.47       44.67      2.95 o 
   1   3  17      893.02      919.41     13.07 o 
   2   3  17       82.66       91.88      4.38 o 
   3   3  17       41.79       40.61      3.37 o 
   4   3  17       15.52       15.36      2.35 o 
   5   3  17       45.50       55.76      8.83 o 
  -7   4  17      627.04      642.16     27.01 o 
  -6   4  17      273.10      258.58      9.77 o 
  -5   4  17      752.28      778.79     14.80 o 
  -4   4  17       54.77       50.61      3.78 o 
  -3   4  17      266.32      266.87      7.08 o 
  -2   4  17       47.72       46.80      3.25 o 
  -1   4  17        6.29        7.33      2.27 o 
   0   4  17       98.26       90.25      4.15 o 
   1   4  17       11.18       10.28      2.09 o 
   2   4  17        2.16        0.84      2.14 o 
   3   4  17      192.48      183.42      7.15 o 
   4   4  17       13.83       13.53      3.13 o 
   5   4  17       17.14       15.74      3.97 o 
  -7   5  17        1.51        6.81      4.00 o 
  -6   5  17      119.22      122.91      6.93 o 
  -5   5  17      178.00      173.00      7.65 o 
  -4   5  17       35.59       27.35      3.42 o 
  -3   5  17      253.60      273.40      7.22 o 
  -2   5  17       41.51       36.27      2.83 o 
  -1   5  17      156.20      164.34      5.65 o 
   0   5  17       10.50       12.51      2.07 o 
   1   5  17      166.90      188.42      6.34 o 
   2   5  17       13.87       20.32      2.69 o 
   3   5  17      430.14      439.41     11.19 o 
   4   5  17       56.70       60.51      4.56 o 
   5   5  17       22.88       33.48      7.74 o 
  -7   6  17      389.28      468.22     26.05 o 
  -6   6  17       12.88        5.31      2.87 o 
  -5   6  17      338.08      356.19     10.99 o 
  -4   6  17       17.06       17.46      2.81 o 
  -3   6  17      258.70      274.32      7.49 o 
  -2   6  17        0.76        0.57      1.83 o 
  -1   6  17      243.11      241.75      7.40 o 
   0   6  17       91.89      100.58      5.23 o 
   1   6  17      344.20      334.18      9.12 o 
   2   6  17       97.09      113.02      6.37 o 
   3   6  17        7.35        9.05      2.25 o 
   4   6  17        0.46        4.01      2.61 o 
  -7   7  17       35.72       33.73     11.53 o 
  -6   7  17       21.93       19.02      3.79 o 
  -5   7  17      105.09      105.92      6.32 o 
  -4   7  17        6.83        8.36      2.37 o 
  -3   7  17       42.79       50.45      4.06 o 
  -2   7  17      311.16      304.11      8.39 o 
  -1   7  17      208.85      199.59      7.90 o 
   0   7  17      138.02      144.45      6.33 o 
   1   7  17       47.20       48.23      3.68 o 
   2   7  17       32.69       43.68      3.87 o 
   3   7  17       73.38       72.08      4.72 o 
   4   7  17        7.45        5.32      3.65 o 
  -6   8  17        1.67       -3.32      3.32 o 
  -5   8  17       28.92       25.55      3.92 o 
  -4   8  17       26.87       23.93      3.32 o 
  -3   8  17        8.55        4.78      2.40 o 
  -2   8  17       84.13       86.77      5.98 o 
  -1   8  17      189.99      193.38      8.84 o 
   0   8  17       14.52        8.95      3.34 o 
   1   8  17      158.55      177.07      7.44 o 
   2   8  17       25.92       23.53      3.89 o 
   3   8  17      128.83      140.63     10.53 o 
  -6   9  17        5.52       -1.89      4.78 o 
  -5   9  17       53.99       52.83      6.06 o 
  -4   9  17      200.12      201.50      8.56 o 
  -3   9  17        0.48        2.79      2.78 o 
  -2   9  17       26.43       22.56      3.61 o 
  -1   9  17      469.84      498.50     14.52 o 
   0   9  17        2.17        2.18      2.90 o 
   1   9  17      192.97      186.59      8.41 o 
   2   9  17      109.19      118.88      8.11 o 
   3   9  17        0.41       -4.14      4.14 o 
  -5  10  17      110.46      116.05     17.80 o 
  -4  10  17       15.37       16.11      4.17 o 
  -3  10  17       18.33       17.86      4.45 o 
  -2  10  17        0.70        1.84      2.77 o 
  -1  10  17        0.55        2.49      2.63 o 
   0  10  17       75.17       78.23      7.20 o 
   1  10  17        9.44        7.13      3.00 o 
   2  10  17       33.84       39.12      9.16 o 
  -4  11  17      124.46      128.32     10.65 o 
  -3  11  17      134.01      131.00     13.20 o 
  -2  11  17       33.21       36.73      7.49 o 
  -1  11  17       38.23       43.64      7.71 o 
   0  11  17       32.63       37.51      9.90 o 
   1  11  17       46.89       31.36     10.36 o 
  -1  12  17       57.19       63.98     13.87 o 
  -6   0  18      104.62      126.97     12.12 o 
  -4   0  18      186.28      201.82     10.78 o 
  -2   0  18      624.34      677.84     18.52 o 
   0   0  18      374.11      353.22     13.65 o 
   2   0  18       44.04       35.35      4.35 o 
   4   0  18       35.74       37.16      4.44 o 
  -8   1  18      592.00      601.03     40.94 o 
  -7   1  18      223.78      247.29      9.33 o 
  -6   1  18      411.24      439.08     11.96 o 
  -5   1  18       78.53       67.83      4.69 o 
  -4   1  18      588.72      595.64     13.05 o 
  -3   1  18      275.46      238.91      7.38 o 
  -2   1  18      291.05      272.21      7.35 o 
  -1   1  18       20.89       21.56      2.48 o 
   0   1  18        7.70        3.76      2.04 o 
   1   1  18        0.19        2.52      2.35 o 
   2   1  18      111.27      118.27      5.20 o 
   3   1  18      114.62      115.93      4.72 o 
   4   1  18       49.81       60.30      4.12 o 
   5   1  18        1.12        1.69      4.92 o 
  -8   2  18        0.32       10.38      9.23 o 
  -7   2  18        7.04        8.89      3.51 o 
  -6   2  18       58.31       66.02      4.97 o 
  -5   2  18       30.15       31.88      3.43 o 
  -4   2  18      161.61      171.30      6.87 o 
  -3   2  18        1.58        3.28      2.22 o 
  -2   2  18      749.56      771.82     12.49 o 
  -1   2  18      148.53      125.58      5.32 o 
   0   2  18       87.63       96.06      4.80 o 
   1   2  18      366.75      354.54      8.73 o 
   2   2  18      150.37      157.71      5.52 o 
   3   2  18        6.70        9.54      2.02 o 
   4   2  18      139.62      149.94      6.20 o 
  -7   3  18       17.16       11.26      4.58 o 
  -6   3  18      224.39      200.08      8.09 o 
  -5   3  18      132.05      126.69      6.24 o 
  -4   3  18      373.24      389.36     10.34 o 
  -3   3  18       30.37       39.34      3.35 o 
  -2   3  18        8.71        9.97      1.92 o 
  -1   3  18       31.42       36.55      2.94 o 
   0   3  18      454.46      440.81     10.01 o 
   1   3  18      243.99      259.08      7.55 o 
   2   3  18      258.82      268.94      7.51 o 
   3   3  18        3.84        3.29      2.07 o 
   4   3  18        0.21        2.03      2.94 o 
  -7   4  18        1.11       -8.00      8.00 o 
  -6   4  18      119.32      116.40      6.80 o 
  -5   4  18       11.67       15.89      3.28 o 
  -4   4  18      241.62      226.28      7.96 o 
  -3   4  18        0.75       -1.83      1.89 o 
  -2   4  18      988.21      962.84     14.32 o 
  -1   4  18       17.02       15.21      2.31 o 
   0   4  18      735.47      726.95     14.28 o 
   1   4  18      143.14      149.43      7.05 o 
   2   4  18       22.51       25.05      2.66 o 
   3   4  18        1.07        3.02      2.36 o 
   4   4  18        0.15        3.09      4.21 o 
   5   4  18       28.44       74.88     15.75 o 
  -7   5  18        5.51        7.27      7.17 o 
  -6   5  18      110.37      112.72      6.69 o 
  -5   5  18       62.51       48.45      4.30 o 
  -4   5  18        1.26        5.34      2.45 o 
  -3   5  18       16.84       14.77      2.52 o 
  -2   5  18      100.84      114.53      6.15 o 
  -1   5  18       39.31       45.24      3.27 o 
   0   5  18       85.78       91.45      5.16 o 
   1   5  18       24.93       21.06      2.55 o 
   2   5  18      182.59      182.40      7.11 o 
   3   5  18       27.31       24.63      3.14 o 
   4   5  18      106.92      112.55     11.85 o 
  -7   6  18       51.46       92.57     15.92 o 
  -6   6  18        6.99        8.21      3.15 o 
  -5   6  18       45.23       34.86      4.87 o 
  -4   6  18      288.19      283.06      9.21 o 
  -3   6  18       16.55       19.81      2.80 o 
  -2   6  18      403.43      404.88      9.43 o 
  -1   6  18       10.09        7.47      2.93 o 
   0   6  18      966.43     1004.73     18.83 o 
   1   6  18       46.27       46.32      3.81 o 
   2   6  18       80.17       86.49      5.32 o 
   3   6  18        7.09       10.84      2.82 o 
   4   6  18        0.03       -1.03      5.53 o 
  -6   7  18       69.85       71.53      8.30 o 
  -5   7  18       30.63       31.80      6.11 o 
  -4   7  18      433.60      454.51     12.78 o 
  -3   7  18       93.94      102.02      5.53 o 
  -2   7  18       73.71       74.33      4.37 o 
  -1   7  18       11.12       12.14      3.43 o 
   0   7  18      572.05      580.19     14.26 o 
   1   7  18       22.99       16.01      3.19 o 
   2   7  18        0.27        3.02      2.23 o 
   3   7  18       45.70       49.09      6.88 o 
  -6   8  18       10.34       20.88      7.25 o 
  -5   8  18       40.20       47.53      4.86 o 
  -4   8  18      296.58      301.36     10.53 o 
  -3   8  18        0.32        2.18      2.45 o 
  -2   8  18      536.34      546.02     14.47 o 
  -1   8  18       38.60       36.67      5.13 o 
   0   8  18       61.70       50.90      4.83 o 
   1   8  18        5.06        6.73      2.47 o 
   2   8  18       48.73       49.75      9.87 o 
   3   8  18      319.06      346.94     33.39 o 
  -5   9  18      157.92      163.50     12.15 o 
  -4   9  18      339.96      320.18     11.75 o 
  -3   9  18        4.23        3.92      3.54 o 
  -2   9  18      184.63      188.08      8.95 o 
  -1   9  18        9.20        5.35      3.86 o 
   0   9  18        3.00        1.96      2.82 o 
   1   9  18       82.13       79.38     10.68 o 
   2   9  18        2.17       -2.33      4.68 o 
  -4  10  18        1.26       -0.49      3.30 o 
  -3  10  18        1.49        6.32      4.03 o 
  -2  10  18      144.77      168.06     20.65 o 
  -1  10  18      210.81      212.79     13.61 o 
   0  10  18      176.74      190.23     13.28 o 
   1  10  18        0.70       -1.07      6.20 o 
  -3  11  18       10.16       -5.42      7.24 o 
  -2  11  18      174.02      170.17     20.90 o 
  -1  11  18       12.09        9.22      4.03 o 
  -7   0  19      109.66      108.24     18.26 o 
  -5   0  19     1449.02     1450.45     31.45 o 
  -3   0  19       94.50       93.24      6.63 o 
  -1   0  19      203.85      203.07     10.43 o 
   1   0  19      694.03      674.67     20.32 o 
   3   0  19      721.98      755.85     18.15 o 
  -7   1  19      309.37      327.29     21.35 o 
  -6   1  19        0.59       -0.68      2.57 o 
  -5   1  19      279.93      269.21      9.27 o 
  -4   1  19       77.44       80.42      5.40 o 
  -3   1  19      710.62      690.08     13.01 o 
  -2   1  19       56.38       43.88      3.29 o 
  -1   1  19      397.36      397.68     10.30 o 
   0   1  19        1.12        3.77      2.63 o 
   1   1  19       62.69       73.07      5.21 o 
   2   1  19      152.32      150.11      6.18 o 
   3   1  19      150.63      140.41      5.35 o 
   4   1  19       13.30       10.75      4.91 o 
  -7   2  19       76.16       93.72     16.10 o 
  -6   2  19      263.44      284.64      9.87 o 
  -5   2  19        4.93        8.45      2.91 o 
  -4   2  19      121.30      123.07      6.31 o 
  -3   2  19      138.18      140.55      5.89 o 
  -2   2  19       14.61        8.97      2.21 o 
  -1   2  19      160.60      157.03      6.17 o 
   0   2  19      379.86      374.35      9.55 o 
   1   2  19      440.37      436.74     10.84 o 
   2   2  19        0.69        1.57      2.09 o 
   3   2  19      328.32      327.70      8.15 o 
   4   2  19        1.66       -0.78      5.02 o 
  -6   3  19       10.03       13.54      3.77 o 
  -5   3  19      177.75      201.19      8.12 o 
  -4   3  19       82.17       87.80      5.19 o 
  -3   3  19     1212.61     1191.85     17.56 o 
  -2   3  19        6.91        2.92      1.98 o 
  -1   3  19      823.22      845.08     14.30 o 
   0   3  19        3.41        8.99      2.59 o 
   1   3  19      126.91      118.95      6.24 o 
   2   3  19      151.10      159.26      6.37 o 
   3   3  19        1.30        0.19      2.49 o 
   4   3  19        1.41       -2.86      3.68 o 
  -6   4  19       45.29       41.67      5.42 o 
  -5   4  19       21.99       21.22      3.71 o 
  -4   4  19      507.13      506.17     13.27 o 
  -3   4  19       29.46       20.04      2.91 o 
  -2   4  19      149.62      161.27      5.95 o 
  -1   4  19      519.87      553.12     11.66 o 
   0   4  19       33.25       37.34      3.57 o 
   1   4  19      163.20      169.44      7.30 o 
   2   4  19       36.95       31.38      3.43 o 
   3   4  19      221.64      222.10      9.83 o 
   4   4  19       57.07       53.46     10.03 o 
  -6   5  19       93.97      105.17     10.21 o 
  -5   5  19      446.11      457.24     14.28 o 
  -4   5  19       96.26       98.89      6.15 o 
  -3   5  19      797.03      846.86     17.22 o 
  -2   5  19        5.51        5.13      2.07 o 
  -1   5  19       34.12       40.13      4.15 o 
   0   5  19       62.21       64.54      4.48 o 
   1   5  19        2.03        2.29      2.11 o 
   2   5  19       39.68       45.16      4.16 o 
   3   5  19       40.31       35.28      4.81 o 
   4   5  19      242.27      215.83     23.98 o 
  -6   6  19        0.01       -0.46      4.35 o 
  -5   6  19       30.12       29.27      4.32 o 
  -4   6  19       36.52       39.00      3.98 o 
  -3   6  19       79.63       75.45      5.04 o 
  -2   6  19      143.43      148.45      6.19 o 
  -1   6  19      562.58      573.39     14.22 o 
   0   6  19        2.23        4.20      2.63 o 
   1   6  19       19.45       18.93      3.27 o 
   2   6  19        5.37        7.51      3.52 o 
   3   6  19       56.47       58.25      8.86 o 
  -5   7  19      685.97      691.90     19.39 o 
  -4   7  19        6.11       12.84      3.31 o 
  -3   7  19      303.16      304.97     10.62 o 
  -2   7  19        1.97        0.56      2.55 o 
  -1   7  19      599.24      604.86     16.27 o 
   0   7  19       16.64        6.42      2.60 o 
   1   7  19      345.23      365.59     13.14 o 
   2   7  19      177.25      138.93     20.14 o 
   3   7  19        2.25       11.51      7.34 o 
  -5   8  19        0.81        0.25      3.41 o 
  -4   8  19       88.67       93.07      6.63 o 
  -3   8  19        3.94        4.53      3.71 o 
  -2   8  19        1.73       -0.98      2.43 o 
  -1   8  19       69.02       69.87      5.90 o 
   0   8  19       21.20       34.29      4.85 o 
   1   8  19      311.75      319.09     17.50 o 
   2   8  19        7.17       -3.01      6.89 o 
  -4   9  19       14.55        8.01      6.30 o 
  -3   9  19      508.51      548.71     28.02 o 
  -2   9  19       34.69       24.85      8.75 o 
  -1   9  19       13.55        2.67      4.25 o 
   0   9  19        9.23       16.27      4.94 o 
  -2  10  19        5.69       14.82      7.81 o 
  -1  10  19      491.96      466.51     27.46 o 
  -6   0  20        4.19       -2.56      5.34 o 
  -4   0  20      121.98      154.97     10.11 o 
  -2   0  20        1.10        2.04      2.67 o 
   0   0  20       88.32      101.20      8.17 o 
   2   0  20       50.67       71.30      8.67 o 
   4   0  20      377.91      326.38     28.74 o 
  -7   1  20       33.61       33.71     11.12 o 
  -6   1  20        3.24        6.06      4.60 o 
  -5   1  20       45.38       48.74      4.49 o 
  -4   1  20      620.29      647.68     14.50 o 
  -3   1  20       19.91       15.79      2.62 o 
  -2   1  20      365.44      371.07      9.18 o 
  -1   1  20       11.42        6.60      2.20 o 
   0   1  20     1391.52     1457.30     21.34 o 
   1   1  20      108.84      131.84      6.62 o 
   2   1  20      594.73      627.50     13.80 o 
   3   1  20      100.54      105.58     10.73 o 
   4   1  20      211.07      209.44     16.47 o 
  -6   2  20      480.61      466.24     25.48 o 
  -5   2  20      141.25      122.77      6.58 o 
  -4   2  20      421.73      415.05     11.59 o 
  -3   2  20       33.05       39.47      4.33 o 
  -2   2  20       59.87       61.09      4.19 o 
  -1   2  20       19.96       22.49      2.94 o 
   0   2  20        0.02        1.56      2.36 o 
   1   2  20        0.18        6.86      2.59 o 
   2   2  20       10.89        9.43      2.61 o 
   3   2  20       14.72       25.76      6.40 o 
   4   2  20      268.97      269.84     15.34 o 
  -6   3  20        8.22       18.01      7.89 o 
  -5   3  20        4.02       -0.03      2.40 o 
  -4   3  20        0.16        1.87      2.49 o 
  -3   3  20       53.30       63.67      4.70 o 
  -2   3  20      795.49      819.63     14.78 o 
  -1   3  20        0.00       -0.32      1.96 o 
   0   3  20       10.32        7.16      2.33 o 
   1   3  20      141.23      136.52      6.74 o 
   2   3  20      304.19      300.67     10.19 o 
   3   3  20       24.60       22.31      7.54 o 
   4   3  20      466.94      439.18     33.88 o 
  -6   4  20       42.33       41.83     10.80 o 
  -5   4  20        9.33       19.53      3.59 o 
  -4   4  20      116.90      112.18      7.12 o 
  -3   4  20        1.01        3.88      3.04 o 
  -2   4  20        3.75        5.11      2.04 o 
  -1   4  20        4.13        2.83      2.80 o 
   0   4  20       25.82       32.67      3.46 o 
   1   4  20        0.12        6.77      2.34 o 
   2   4  20        0.42       -1.57      3.08 o 
   3   4  20       75.88       63.90     14.34 o 
  -6   5  20       56.15       76.16     14.90 o 
  -5   5  20       35.94       32.21      5.46 o 
  -4   5  20       33.38       36.44      4.29 o 
  -3   5  20       76.53       82.18      5.63 o 
  -2   5  20       60.97       46.27      3.71 o 
  -1   5  20       54.22       62.22      4.84 o 
   0   5  20      184.25      186.86      9.61 o 
   1   5  20       13.05       10.48      2.77 o 
   2   5  20      597.39      564.47     36.18 o 
   3   5  20        0.54        9.79      7.93 o 
  -6   6  20      192.91      144.31     20.18 o 
  -5   6  20       17.98       12.89      3.28 o 
  -4   6  20      288.35      272.16     10.77 o 
  -3   6  20      204.12      203.26      8.12 o 
  -2   6  20      233.94      231.90      8.56 o 
  -1   6  20       61.15       50.03      4.61 o 
   0   6  20        4.21        1.48      2.88 o 
   1   6  20       15.49       11.66      3.80 o 
   2   6  20       50.72       40.54      8.25 o 
  -4   7  20        1.67        2.71      3.16 o 
  -3   7  20      212.70      217.32      9.78 o 
  -2   7  20       57.64       60.58      5.36 o 
  -1   7  20       36.09       30.04      4.74 o 
   0   7  20       94.26      101.68      8.53 o 
   2   7  20      202.69      154.71     21.49 o 
  -4   8  20      175.47      199.35     11.78 o 
  -3   8  20       52.79       50.74      8.68 o 
  -2   8  20       45.17       60.67     11.02 o 
  -1   8  20        6.81       -1.22      4.54 o 
   0   8  20        1.18       -4.82      4.82 o 
  -1   9  20       40.47       41.91      7.87 o 
  -5   0  21      598.16      604.29     32.58 o 
  -3   0  21        4.20        2.45      2.87 o 
  -1   0  21      218.13      227.21     11.80 o 
   1   0  21       16.55       20.09      4.40 o 
   3   0  21       43.31       30.78      9.97 o 
  -6   1  21        6.62       12.98      9.82 o 
  -5   1  21       24.95       18.07      4.31 o 
  -4   1  21       68.27       84.06      5.60 o 
  -3   1  21        0.84        4.94      2.32 o 
  -2   1  21      356.86      393.40      9.83 o 
  -1   1  21        7.32        9.11      2.22 o 
   0   1  21      150.30      166.94      7.42 o 
   1   1  21       16.77       18.86      3.38 o 
   2   1  21       61.45       66.04      6.34 o 
   3   1  21      375.80      343.76     21.39 o 
  -5   2  21        4.55        7.48      3.68 o 
  -4   2  21        8.54        2.62      3.85 o 
  -3   2  21       14.99       14.73      3.01 o 
  -2   2  21        4.17        2.51      2.14 o 
  -1   2  21       30.19       24.16      3.08 o 
   0   2  21      110.23      123.34      6.80 o 
   1   2  21      559.20      596.55     14.27 o 
   2   2  21       19.75       17.10      9.65 o 
  -5   3  21      197.23      211.80     17.08 o 
  -4   3  21       70.66       46.80      5.18 o 
  -3   3  21        1.27        2.71      2.35 o 
  -2   3  21       43.67       51.17      3.98 o 
  -1   3  21        9.77        7.67      3.03 o 
   0   3  21       40.75       46.77      4.20 o 
   1   3  21       50.87       51.41      4.52 o 
   2   3  21        2.32        2.32      4.85 o 
  -5   4  21      280.89      294.01     28.04 o 
  -4   4  21       35.78       31.53      5.74 o 
  -3   4  21      114.40      108.93      6.53 o 
  -2   4  21       20.44       23.44      3.48 o 
  -1   4  21      231.32      260.78      9.98 o 
   0   4  21      171.64      164.98      7.47 o 
   1   4  21      556.54      577.00     17.89 o 
   2   4  21       12.73        7.50      8.50 o 
  -5   5  21       29.69       20.81      8.40 o 
  -4   5  21       38.53       42.51      6.63 o 
  -3   5  21       47.27       50.71      4.56 o 
  -2   5  21        1.91       -0.32      2.24 o 
  -1   5  21        5.83        8.48      2.69 o 
   0   5  21        5.58        4.71      3.91 o 
   1   5  21      104.42       93.21     16.70 o 
   2   5  21       24.11       20.21      9.09 o 
  -4   6  21        3.86        7.54      5.81 o 
  -3   6  21      429.14      471.86     15.74 o 
  -2   6  21       57.28       57.36      7.33 o 
  -1   6  21      170.57      181.70     10.93 o 
   0   6  21        2.42        6.70      4.26 o 
   1   6  21       75.54       88.87     15.56 o 
  -4   7  21       56.62       53.58      9.44 o 
  -3   7  21       37.87       32.82      7.95 o 
  -2   7  21        9.03       17.07      8.52 o 
  -1   7  21        3.79        3.77      4.65 o 
  -3   8  21       54.07       59.00     13.10 o 
  -1   8  21        6.45        5.39      4.08 o 
  -4   0  22      422.39      432.45     41.40 o 
  -2   0  22        2.94        8.01      3.27 o 
   0   0  22        0.91        0.16      3.22 o 
  -5   1  22        0.05       -1.34      6.40 o 
  -4   1  22       76.93       92.83      8.34 o 
  -3   1  22       24.73       25.26      3.84 o 
  -2   1  22       71.87       69.41      4.77 o 
  -1   1  22        0.11       -0.49      2.17 o 
   0   1  22      222.71      254.99     10.01 o 
   1   1  22      201.25      214.51     14.16 o 
   2   1  22        1.07        2.95      5.40 o 
  -5   2  22       59.04       75.14     14.55 o 
  -4   2  22       32.88       43.09      5.81 o 
  -3   2  22       58.81       63.18      6.15 o 
  -2   2  22      291.07      301.33      9.94 o 
  -1   2  22       96.79      134.59      7.79 o 
   0   2  22      141.00      177.71      8.98 o 
   1   2  22      210.85      242.44     18.09 o 
  -4   3  22        0.76       -1.54      4.03 o 
  -3   3  22       24.17       24.50      7.11 o 
  -2   3  22       84.31       85.14      5.79 o 
  -1   3  22       43.45       41.32      5.37 o 
   0   3  22       37.91       42.57      6.04 o 
   1   3  22      245.57      310.03     28.37 o 
  -4   4  22        7.69       14.44      5.53 o 
  -3   4  22       34.24       33.23      5.74 o 
  -2   4  22       51.80       66.07      6.82 o 
  -1   4  22        4.28        1.35      6.52 o 
   0   4  22        0.64        0.80      3.85 o 
  -4   5  22       58.17       71.10     14.32 o 
  -3   5  22        0.29       -4.06      4.06 o 
  -2   5  22      107.80       79.44     10.61 o 
  -1   5  22        0.12       -0.46      3.21 o 
   0   5  22      175.33      146.11     19.95 o 
  -3   6  22        8.06       17.35      6.65 o 
  -1   6  22       74.38       72.00     10.56 o 
  -3   0  23       80.55      107.87     12.87 o 
  -1   0  23      572.47      606.80     20.06 o 
  -4   1  23      355.88      311.74     29.56 o 
  -3   1  23       19.83       13.41      8.70 o 
  -2   1  23        2.80        1.88      2.66 o 
  -1   1  23       44.78       57.46      7.75 o 
   0   1  23        4.69        6.89      7.53 o 
  -3   2  23      536.25      594.92     40.67 o 
  -2   2  23       47.33       47.54      6.98 o 
  -1   2  23       22.08       21.92      9.58 o 
   0   2  23        8.18       11.66      7.88 o 
  -3   3  23       38.79       40.53     11.20 o 
  -2   3  23        4.31        4.55      6.75 o 
  -1   3  23      315.48      316.63     21.05 o 
   0   3  23      256.04      275.10     26.95 o 
  -3   4  23      323.15      335.60     30.27 o 
  -2   4  23      133.81      124.14     18.63 o 
  -2   1  24       76.28      104.27     17.52 o 
                                                 
